# Supplementary material for: The Dynamics of Lateral Gene Transfer in Genus Leishmania - A Route for Adaptation and Species Diversification
Source: PLoS Negl Trop Dis. 2016 Jan 5;10(1):e0004326. doi: 10.1371/journal.pntd.0004326 (PMC4711719; doi:10.1371/journal.pntd.0004326)
Supplement: S1 Table — Information about primers used to amplify the orthologs to the LGTs investigated in this study. The information includes primer sequences, annealing temperatures and expected size for primer pairs. (XLSX) [file pntd.0004326.s001.xlsx]

## Sheet: PRIMER PAIRS
LGT	Product	Forward primer 1	Reverse primer 1	Forward primer 2	Reverse primer 2	Forward primer 3	Reverse primer 3	Extra primer for sequencing 1	Extra primer for sequencing 2	Extra primer for sequencing 3
LmjF.03.0390	LdoL.03.0390	LM030390f1	LM030390r2					Lmjf03.0390extraf	Lmjf03.0390extrar
LmjF.03.0390	LinM.03.0390	LM030390f2	LM030390r2					Lmjf03.0390extraf	Lmjf03.0390extrar
LmjF.03.0390	LmjL.03.0390	LM030390f1	LM030390r1	LM030390f1	LM030390r2			Lmjf03.0390extraf	Lmjf03.0390extrar
LmjF.03.0680	LdoL.03.0680	LM030680f1	LM030680r1
LmjF.03.0680	LinM.03.0680	LM030680f1	LM030680r1
LmjF.03.0680	LtrX03.0680	LM030680f2	LM030680r2
LmjF.03.0680	LmjL.03.0680	LM030680f2	LM030680r2	LM030680f1	LM030680r1
LmjF.03.0680	LmxMB.03.0680	LM030680f1	LM030680r1					Lmjf03.0680extrar
LmjF.03.0680	LamH.03.0680	LM030680f1	LM030680r1
LmjF.03.0680	LbrL.03.0680	LbrM.03.0580f2	LbrM.03.0580r2	LbrM.03.0580f3	LbrM.03.0580r3
LmjF.03.0680	LbrcxL.03.0680	LbrM.03.0580f2	LbrM.03.0580r2	LbrM.03.0580f3	LbrM.03.0580r3
LmjF.03.0680	LpnM.03.0680	LbrM.03.0580f2	LbrM.03.0580r2	LbrM.03.0580f3	LbrM.03.0580r3
LmjF.03.0680	LpnL.03.0680	LbrM.03.0580f2	LbrM.03.0580r2	LbrM.03.0580f3	LbrM.03.0580r3
LmjF.06.1080	LdoL.06.1080	LinJ06.1120f	LinJ06.1120r
LmjF.06.1080	LinM.06.1080	LinJ06.1120f	LinJ06.1120r
LmjF.06.1080	LtrX06.1080	LmjF06.1080f	LmjF06.1080r	LM061080f1	LM061080r1
LmjF.06.1080	LmjL.06.1080	LmjF06.1080f	LmjF06.1080r	LM061080f1	LM061080r1
LmjF.06.1080	LmxMB.06.1080	LM130610f1	LM130610r1
LmjF.06.1080	LamH.06.1080	LM061080f1	LM061080r1
LmjF.06.1080	LbrL.06.1080	LbrM.10.1400f2	LbrM.10.1400r2	LbrM10.1400f	LbrM10.1400r
LmjF.06.1080	LbrcxL.06.1080	LM061080fb	LM061080rb
LmjF.06.1080	LpnM.06.1080	LbrM.10.1400f2	LbrM.10.1400r2					LbrM10.1400f
LmjF.06.1080	LpnL.06.1080	LM061080fb	LM061080rb
LmjF.06.1280	LdoL.06.1280	LinJ06.1314f	LinJ06.1314r
LmjF.06.1280	LinM.06.1280	LinJ06.1314f	LinJ06.1314r					Lmjf06.1280extraf
LmjF.06.1280	LtrX06.1280	LinJ06.1314f	LinJ06.1314r					Lmjf06.1280extraf
LmjF.06.1280	LmjL.06.1280	LM061280f2	LM061280r2	LinJ06.1314f	LinJ06.1314r
LmjF.06.1280	LmxMB.06.1280	LmxM06.1280f2	LmxM06.1280r2
LmjF.06.1280	LamH.06.1280	LmxM06.1280f2	LmxM06.1280r2
LmjF.06.1280	LbrL.06.1280	LbrM.06.1270f	LbrM.06.1270r
LmjF.06.1280	LbrcxL.06.1280	LbrM.06.1270f	LbrM.06.1270r					Lmjf06.1280extraf
LmjF.06.1280	LpnM.06.1280	LbrM.06.1270f	LbrM.06.1270r	LM061280fb	LM061280rb
LmjF.06.1280	LpnL.06.1280	LbrM.06.1270f	LbrM.06.1270r	LbrM.06.1270f1	LbrM.06.1270r1
LmjF.10.1250	LdoL.10.1250	LmjF10.1250f	LM101250r1					Lmjf10.1250extrar
LmjF.10.1250	LinM.10.1250	LinJ10.1390f	LinJ10.1390r
LmjF.10.1250	LtrX10.1250	LM101250f1	LM101250r1
LmjF.10.1250	LmjL.10.1250	LM101250f1	LM101250r1
LmjF.10.1250	LmxMB.10.1250	LmxM10.1250f	LmxM10.1250r
LmjF.10.1250	LamH.10.1250	LmxM10.1250f	LmxM10.1250r
LmjF.10.1250	LbrL.10.1250	LbrM.10.1400f2	LbrM.10.1400r2	LbrM10.1400f	LbrM10.1400r
LmjF.10.1250	LbrcxL.10.1250	LbrM.10.1400f2	LbrM.10.1400r2	LbrM10.1400f	LbrM10.1400r
LmjF.10.1250	LpnM.10.1250	LbrM.10.1400f2	LbrM.10.1400r2	LbrM10.1400f	LbrM10.1400r
LmjF.13.0610	LdoL.13.0610	LinJ13.0500f	LinJ13.0500r	LinJ13.0500f2	LinJ13.0500r2
LmjF.13.0610	LinM.13.0610	LinJ13.0500f	LinJ13.0500r
LmjF.13.0610	LtrX13.0610	LM130610f2	LM130610r2	LmjF13.0610f	LmjF13.0610r	LbrM.13.0430f2	LbrM.13.0430r3
LmjF.13.0610	LmjL.13.0610	LM130610f2	LM130610r2					Lmjf13.0610extraf
LmjF.13.0610	LmxMB.13.0610	LM130610f1	LM130610r1
LmjF.13.0610	LamH.13.0610	LM130610f1	LM130610r1	LbrM.13.0430f2	LbrM.13.0430r3			Lmjf13.0610extraf
LmjF.13.0610	LbrL.13.0610	LbrM.13.0430f2	LbrM.13.0430r2	LbrM.13.0430f3	LbrM.13.0430r3			Lmjf13.0610extraf
LmjF.13.0610	LbrcxL.13.0610	LbrM.13.0430f2	LbrM.13.0430r2	LbrM.13.0430f3	LbrM.13.0430r3
LmjF.13.0610	LpnM.13.0610	LbrM.13.0430f2	LbrM.13.0430r2	LbrM.13.0430f3	LbrM.13.0430r3
LmjF.13.0610	LpnL.13.0610	LbrM.13.0430f2	LbrM.13.0430r2	LbrM.13.0430f3	LbrM.13.0430r3
LmjF.15.0740	LdoL.15.0740	LinJ15.0780f	LinJ15.0780r
LmjF.15.0740	LinM.15.0740	LinJ15.0780f	LinJ15.0780r
LmjF.15.0740	LtrX15.0740	LmjF15.0740f	LmjF15.0740r	LM150740f1	LM150740r1
LmjF.15.0740	LmjL.15.0740	LM150740f1	LM150740r1
LmjF.15.0740	LmxMB.15.0740	LM150740f1	LM150740r1
LmjF.15.0740	LamH.15.0740	LM150740f1	LM150740r1
LmjF.15.0740	LbrL.15.0740	LM150740fb	LM150740rb
LmjF.15.0740	LbrcxL.15.0740	LM150740fb	LM150740rb
LmjF.15.0740	LpnM.15.0740	LM150740fb	LM150740rb	LbrM.15.0800f	LbrM.15.0800r
LmjF.15.0740	LpnL.15.0740	LM150740fb	LM150740rb
LmjF.16.0950	LdoL.16.0950	LM160950f1	LM160950r1	LbrM.16.0960f	LbrM.16.0960r			Lmjf16.0950extrar	LbrM.16.0960f2	LbrM.16.0960r
LmjF.16.0950	LinM.16.0950	LM160950f1	LM160950r1	LbrM.16.0960f	LbrM.16.0960r			Lmjf16.0950extrar	LbrM.16.0960f2	LbrM.16.0960r
LmjF.16.0950	LtrX16.0950	LM160950f1	LM160950r1	LbrM.16.0960f	LbrM.16.0960r			Lmjf16.0950extrar	LbrM.16.0960f2	LbrM.16.0960r
LmjF.16.0950	LmjL.16.0950	LM160950f1	LM160950r1	LbrM.16.0960f	LbrM.16.0960r
LmjF.16.0950	LmxMB.16.0950	LM160950f1	LM160950r1	LbrM.16.0960f	LbrM.16.0960r			Lmjf16.0950extrar	LbrM.16.0960f2	LbrM.16.0960r
LmjF.16.0950	LamH.16.0950	LM160950f1	LM160950r1	LbrM.16.0960f	LbrM.16.0960r			Lmjf16.0950extrar	LbrM.16.0960f2	LbrM.16.0960r
LmjF.16.0950	LbrL.16.0950	LbrM.16.0960f	LbrM.16.0960r	LbrM.16.0960f2	LbrM.16.0960r2			Lmjf16.0950extrar
LmjF.16.0950	LbrcxL.16.0950	LbrM.16.0960f	LbrM.16.0960r	LbrM.16.0960f2	LbrM.16.0960r2
LmjF.16.0950	LpnM.16.0950	LbrM.16.0960f	LbrM.16.0960r	LbrM.16.0960f2	LbrM.16.0960r2			Lmjf16.0950extrar
LmjF.16.0950	LpnL.16.0950	LbrM.16.0960f	LbrM.16.0960r	LbrM.16.0960f2	LbrM.16.0960r2			Lmjf16.0950extrar
LmjF.23.0260	LdoL.23.0260	LinJ23.0330f	LinJ23.0330r
LmjF.23.0260	LinM.23.0260	LM230260f1	LM230260r1	LinJ23.0330f	LinJ23.0330r
LmjF.23.0260	LtrX23.0260	LM230260f2	LM230260r2	LM230260f1	LM230260r1			Lmjf23.0260extrar	Lmjf23.0260extraf
LmjF.23.0260	LmjL.23.0260	LM230260f2	LM230260r2	LinJ23.0330f	LinJ23.0330r
LmjF.23.0260	LmxMB.23.0260	LM230260f2	LM230260r2
LmjF.23.0260	LamH.23.0260	LM230260f2	LM230260r2	LmxM23.0260f	LmxM23.0260r
LmjF.23.0260	LbrL.23.0260	LbrM.23.0290f	LbrM.23.0290r	LbrM.23.0290f2	LbrM.23.0290r2
LmjF.23.0260	LbrcxL.23.0260	LbrM.23.0290f	LbrM.23.0290r2	LbrM.23.0290f2	LbrM.23.0290r2
LmjF.23.0260	LpnM.23.0260	LbrM.23.0290f	LbrM.23.0290r
LmjF.23.0260	LpnL.23.0260	LbrM.23.0290f	LbrM.23.0290r					Lmjf23.0260extrar	Lmjf23.0260extraf
LmjF.23.1650	LdoL.23.1650	LM231650f1	LM231650r1
LmjF.23.1650	LinM.23.1650	LM231650f1	LM231650r1	LinJ.23.0680r1	LinJ.23.0680f2	LinJ.23.0680r2	LinJ.23.0680f2
LmjF.23.1650	LtrX23.1650	LmxM.23.1650f3	LmxM.23.1650r3	LmxM.23.1650f4	LmxM.23.1650r4
LmjF.23.1650	LmjL.23.1650	LmxM.23.1650f3	LmxM.23.1650r3
LmjF.23.1650	LamH.23.1650	LmxM.23.1650f3	LmxM.23.1650r3	LmxM.23.1650f4	LmxM.23.1650r4
LmjF.23.1650	LbrL.23.1650	LbrM.23.0670f	LbrM.23.0670r
LmjF.26.2710	LdoL.26.2710	LinJ26.2740f	LinJ26.2740r
LmjF.26.2710	LinM.26.2710	LinJ26.2740f	LinJ26.2740r
LmjF.26.2710	LtrX26.2710	LM262710f1	LM262710r1	LmjF26.2710f	LmjF26.2710r
LmjF.26.2710	LmjL.26.2710	LM262710f1	LM262710r1
LmjF.26.2710	LmxMB.26.2710	LmxM26.2710f1	LmxM26.2710fr1
LmjF.26.2710	LamH.26.2710	LmxM26.2710f1	LmxM26.2710fr1
LmjF.26.2710	LbrL.26.2710	LbrM.26.2640f	LbrM.26.2640r
LmjF.26.2710	LbrcxL.26.2710	LbrM.26.2640f	LbrM.26.2640r
LmjF.26.2710	LpnM.26.2710	LbrM.26.2640f	LbrM.26.2640r
LmjF.26.2710	LpnL.26.2710	LbrM.26.2640f	LbrM.26.2640r
LmjF.28.0670	LdoL.28.0670	LinJ28.0710r2	LinJ28.0710f2
LmjF.28.0670	LinM.28.0670	LinJ28.0710r2	LinJ28.0710f2
LmjF.28.0670	LtrX28.0670	LmjF28.0670f1	LmjF28.0670r1
LmjF.28.0670	LmjL.28.0670	LM280670f2	LM280670r2	LmjF28.0670f1	LmjF28.0670r1
LmjF.28.0670	LmxMB.28.0670	LmxM28.0670f	LmxM28.0670r					LmjF28.0670extraf
LmjF.28.0670	LamH.28.0670	LmxM28.0670f	LmxM28.0670r					LmjF28.0670extraf
LmjF.28.0670	LbrL.28.0670	LbrM28.0690f1	LbrM28.0690r1	LbrM.28.0690f	LbrM.28.0690r
LmjF.28.0670	LpnM.28.0670	LbrM28.0690f1	LbrM28.0690r1	LbrM.28.0690f	LbrM.28.0690r
LmjF.28.0670	LpnL.28.0670	LbrM.28.0690f	LbrM.28.0690r
LmjF.30.2090	LdoL.30.2090	LinJ30.2100f2	LinJ30.2100r2	LinJ30.2100f4	LinJ30.2100r34
LmjF.30.2090	LinM.30.2090	LinJ30.2100f2	LinJ30.2100r2	LinJ30.2100f4	LinJ30.2100r34	LinJ30.2100f3	LinJ30.2100r34
LmjF.30.2090	LtrX30.2090	LM302090f2	LM302090r2	LinJ30.2100f2	LinJ30.2100r2
LmjF.30.2090	LmjL.30.2090	LM302090f2	LM302090r2
LmjF.30.2090	LmxMB.30.2090	LmxM29.2090f	LmxM29.2090r
LmjF.30.2090	LamH.30.2090	LmxM29.2090f	LmxM29.2090r
LmjF.30.2090	LbrL.30.2090	LbrM.30.2040f	LbrM.30.2040r
LmjF.30.2090	LbrcxL.30.2090	LbrM.30.2040f	LbrM.30.2040r
LmjF.30.2090	LpnM.30.2090	LbrM.30.2040f	LbrM.30.2040r
LmjF.30.2090	LpnL.30.2090	LbrM.30.2040f	LbrM.30.2040r
LmjF.31.1810	LdoL.31.1810	LM311810f1	LM311810r1
LmjF.31.1810	LinM.31.1810	LM311810f1	LM311810r1
LmjF.31.1810	LtrX31.1810	LM311810f1	LM311810r1
LmjF.31.1810	LmjL.31.1810	LM311810f1	LM311810r1
LmjF.31.3050	LdoL.31.3050	LinJ31.3170icrf1	LinJ31.3170icrr1	LinJ31.3170f2	LinJ31.3170r2
LmjF.31.3050	LinM.31.3050	Linj31.3170f	Linj31.3170r	LinJ31.3170f	LinJ31.3170r
LmjF.31.3050	LtrX31.3050	LM313050f1	LM313050r1
LmjF.31.3050	LmjL.31.3050	LM313050f2	LM313050r2
LmjF.31.3050	LmxMB.31.3050	LmxM.30.3050f	LmxM.30.3050r
LmjF.31.3050	LamH.31.3050	LmxM.30.3050f	LmxM.30.3050r
LmjF.31.3050	LbrL.31.3050	LM313050fb	LM313050rb
LmjF.31.3050	LbrcxL.31.3050	LM313050fb	LM313050rb
LmjF.31.3050	LpnM.31.3050	LM313050fb	LM313050rb
LmjF.31.3050	LpnL.31.3050	LM313050fb	LM313050rb
LmjF.33.0990	LdoL.33.0990	LM330990f1	LM330990r1
LmjF.33.0990	LinM.33.0990	LM330990f1	LM330990r1
LmjF.33.0990	LtrX33.0990	LM330990f1	LM330990r1
LmjF.33.0990	LmjL.33.0990	LM330990f1	LM330990r1
LmjF.33.0990	LmxMB.33.0990	LM330990f1	LM330990r1
LmjF.33.0990	LamH.33.0990	LmxM32.0990f1	LmxM32.0990r1
LmjF.33.1680	LdoL.33.1680	LmjF33.1680f	LmjF33.1680r	LbrM.33.1950f	LbrM.33.1950r2
LmjF.33.1680	LinM.33.1680	LM331680f1	LM331680r1	LmxM.32.1680f2	LmxM.32.1680r2	LmjF33.1680f	LmjF33.1680r
LmjF.33.1680	LtrX33.1680	LM331680f1	LM331680r1	LmxM.32.1680f2	LmxM.32.1680r2
LmjF.33.1680	LmjL.33.1680	LM331680f1	LM331680r1	LmxM.32.1680f2	LmxM.32.1680r2	LmxM.32.1680f1	LmxM.32.1680r1
LmjF.33.1680	LmxMB.33.1680	LM331680f1	LM331680r1	LmxM.32.1680f2	LmxM.32.1680r1
LmjF.33.1680	LamH.33.1680	LM331680f1	LM331680r1	LmxM.32.1680f1	LmxM.32.1680r1	LinJ33.1780f	LinJ33.1780r
LmjF.33.1680	LbrL.33.1680	LbrM.33.1950f2	LbrM.33.1950r2	LbrM.33.1950f	LbrM.33.1950r
LmjF.33.1680	LbrcxL.33.1680	LbrM.33.1950f2	LbrM.33.1950r2	LbrM.33.1950f	LbrM.33.1950r
LmjF.33.1680	LpnM.33.1680	LbrM.33.1950f2	LbrM.33.1950r2	LbrM.33.1950f	LbrM.33.1950r
LmjF.33.1680	LpnL.33.1680	LbrM.33.1950f2	LbrM.33.1950r2	LbrM.33.1950f	LbrM.33.1950r
LmjF.33.1740	LdoL.33.1740	LM331740f2	LM331740r2					Lmjf33.1740extrar
LmjF.33.1740	LinM.33.1740	LM331740f2	LM331740r2					Lmjf33.1740extrar
LmjF.33.1740	LtrX33.1740	LM331740f2	LM331740r2					Lmjf33.1740extrar
LmjF.33.1740	LmjL.33.1740	LM331740f2	LM331740r2	LM331740f1	LM331740r1			Lmjf33.1740extrar
LmjF.33.1740	LmxMB.33.1740	LM331740f1	LM331740r1
LmjF.33.1740	LamH.33.1740	LM331740f1	LM331740r1
LmjF.33.1740	LbrL.33.1740	LM331740fb	LM331740rb					Lmjf33.1740extrar
LmjF.33.1740	LpnM.33.1740	LM331740fb	LM331740rb	LbrM.33.2010f	LbrM.33.2010r
LmjF.36.0260	LdoL.36.0260	LinJ36.0260f3	LinJ36.0260r3
LmjF.36.0260	LinM.36.0260	LinJ36.0260f3	LinJ36.0260r3
LmjF.36.0260	LmjL.36.0260	LM360260r2	LM360260f1
LmjF.36.0260	LmxMB.36.0260	LM360260r2	LM360260f1	LmxM36.0260f	LmxM36.0260r
LmjF.36.0260	LamH.36.0260	LM360260r2	LM360260f1	LmxM36.0260f	LmxM36.0260r
LmjF.36.0260	LbrL.36.0260	LbrM35.0340f	LbrM35.0340r
LmjF.36.0260	LbrcxL.36.0260	LbrM35.0340f	LbrM35.0340r
LmjF.36.0260	LpnM.36.0260	LbrM35.0340f	LbrM35.0340r
LmjF.36.0260	LpnL.36.0260	LbrM35.0340f	LbrM35.0340r
LmjF.36.2750	LdoL.36.2750	LM362750f1	LM362750r1
LmjF.36.2750	LinM.36.2750	LM362750f1	LM362750r1
LmjF.36.2750	LtrX36.2750	LM362750f1	LM362750r1
LmjF.36.2750	LmjL.36.2750	LM362750f1	LM362750r1
LmjF.36.2750	LmxMB.36.2750	LM362750f1	LM362750r1
LmjF.36.2750	LamH.36.2750	LM362750f1	LM362750r1
LmjF.36.2750	LbrL.36.2750	LM362750fb	LM362750rb	LbrM.35.2970r	LbrM.35.2970f2	LbrM.35.2970f	LbrM.35.2970r2
LmjF.36.2750	LbrcxL.36.2750	LM362750fb	LM362750rb	LbrM.35.2970r	LbrM.35.2970f2	LbrM.35.2970f	LbrM.35.2970r2
LmjF.36.2750	LpnM.36.2750	LbrM.35.2970f	LbrM.35.2970r	LbrM.35.2970f2	LbrM.35.2970r2
LmjF.36.2750	LpnL.36.2750	LM362750fb	LM362750rb	LbrM.35.2970f	LbrM.35.2970r	LbrM.35.2970f2	LbrM.35.2970r2
LmjF.01.0310	LamH.01.0310	LmxM01.0310f	LmxM01.0310r	LM010310f1	LmjF01.0310r
LmjF.01.0310	LbrcXL.01.0310	LbrM.01.0340f	LbrM.01.0340r
LmjF.01.0310	LbrL.01.0310	LbrM.01.0340f	LbrM.01.0340r
LmjF.01.0310	LdoL.01.0310	LmxM01.0310f	LmxM01.0310r	LM010310f1	LM010310r1
LmjF.01.0310	LinM.01.0310	LmxM01.0310f	LmxM01.0310r	LM010310f1	LM010310r1	LM010310f1	LmjF01.0310r
LmjF.01.0310	LmjL.01.0310	LmxM01.0310f	LmxM01.0310r	LM010310f1	LM010310r1
LmjF.01.0310	LmxMB.01.0310	LmxM01.0310f	LmxM01.0310r
LmjF.01.0310	LpnL.01.0310	LbrM.01.0340f	LbrM.01.0340r
LmjF.01.0310	LpnM.01.0310	LbrM.01.0340f	LbrM.01.0340r
LmjF.01.0310	LtrX.01.0310	LmxM01.0310f	LmxM01.0310r	LM010310f1	LM010310r1
LmjF.06.0560	LamH.06.0560	XP_001680826.1_IKD_f	XP_001680826.1_IKD_r:	LmxM06.0560 f1	LmxM06.0560 r1
LmjF.06.0560	LbrcXL.06.0560	XP_001680826.1_IKD_f	XP_001680826.1_IKD_r:	LbrM06.0570 f1	LbrM06.0570 r1
LmjF.06.0560	LbrL.06.0560	XP_001680826.1_IKD_f	XP_001680826.1_IKD_r:	LbrM06.0570 f1	LbrM06.0570 r1
LmjF.06.0560	LdoL.06.0560	XP_001680826.1_IKD_f	XP_001680826.1_IKD_r:	LmjF06.0560 f1	LmjF06.0560 r1
LmjF.06.0560	LinM.06.0560	XP_001680826.1_IKD_f	XP_001680826.1_IKD_r:
LmjF.06.0560	LmjL.06.0560	XP_001680826.1_IKD_f	XP_001680826.1_r	XP_001680826.1_IKD_f	XP_001680826.1_IKD_r:
LmjF.06.0560	LmxMB.06.0560	XP_001680826.1_IKD_f	XP_001680826.1_IKD_r:	LmxM06.0560 f1	LmxM06.0560 r1
LmjF.06.0560	LpnL.06.0560	XP_001680826.1_IKD_f	XP_001680826.1_IKD_r:	XP_001680826.1_IKD_f	LbrM06.0570 r1
LmjF.06.0560	LpnM.06.0560	XP_001680826.1_IKD_f	XP_001680826.1_IKD_r:	LbrM06.0570 f1	LbrM06.0570 r1
LmjF.06.0560	LtrX.06.0560	XP_001680826.1_IKD_f	XP_001680826.1_IKD_r:
LmJF.34.2850	LamH.34.2850	LmxM33.2850f	LmxM33.2850r
LmJF.34.2850	LdoL.34.2850	LinJ34.2710f3	LinJ34.2710r3	LinJ34.2710f2	LinJ34.2710r2	LinJ34.2710r1	LinJ34.2710f1
LmJF.34.2850	LinM.34.2850	LinJ34.2710r1	LinJ34.2710f1	LinJ34.2710f3	LinJ34.2710r3	LM342850f1	LM342850r1
LmJF.34.2850	LmjL.34.2850	LmjF34.2850r2	LmjF34.2850f2	LM342850f1	LM342850r1	LinJ34.2710r3	LinJ34.2710f2
LmJF.34.2850	LmxMB.34.2850	LmxM33.2850f	LmxM33.2850r
LmJF.34.2850	LtrX.34.2850	LinJ34.2710r3	LinJ34.2710f2	LinJ34.2710f1	LinJ34.2710r2	LM342850f1	LM342850r1

## Sheet: PRIMER SEQUENCES
LGT	Primer name	Sequence
LmjF.03.0390	LM030390f1	ACAACCATGTCGCAAGTCAA
LmjF.03.0390	LM030390f2	AGTCAAGCACGAGAGCAACA
LmjF.03.0390	LM030390r1	GGGAGACGACAGAAAACCAA
LmjF.03.0390	LM030390r2	GACGGGAAGAAACCAAAACA
LmjF.03.0680	LbrM.03.0580f2	TGCCGTTGATTCTCTGAGCG
LmjF.03.0680	LbrM.03.0580f3	GAGCCTCCCCACAAGTGTTT
LmjF.03.0680	LbrM.03.0580r2	TGGACTGGGAGCGATACGTT
LmjF.03.0680	LbrM.03.0580r3	CTTCGCCACACATGAAACCG
LmjF.03.0680	LM030680f1	TCGTACGCCCTCGTTTTTAC
LmjF.03.0680	LM030680f2	TCAACGACAGGTGATCGAGA
LmjF.03.0680	LM030680r1	CGGAACGGATGCACTAAAAG
LmjF.03.0680	LM030680r2	ACACTGGAGACAGCGGAAGA
LmjF.06.1080	LinJ06.1120f	TCCGTCTGCCAATCGCCGTG
LmjF.06.1080	LinJ06.1120r	ATCCGTGGCGACACATCGCC
LmjF.06.1080	LM061080f1	TCTCCGAAAACCACGCCGGC
LmjF.06.1080	LM061080fb	GAGCACCCGTCAAACCTATC
LmjF.06.1080	LM061080r1	CTGTGGTTTGCACACGCGGC
LmjF.06.1080	LM061080rb	CATCCACCAGTCGTCACATC
LmjF.06.1080	LmjF06.1080f	GTGGCTCTGTATTTCCTTCGCT
LmjF.06.1080	LmjF06.1080r	GACCCGACCGCTGACATC
LmjF.06.1280	LbrM.06.1270f	AAAGGTTCTGCTTGGTGCGT
LmjF.06.1280	LbrM.06.1270f1	CCGACTTTCGTGCTGTGAGA
LmjF.06.1280	LbrM.06.1270r	TTGGCTGTAGCTGGTTGCTC
LmjF.06.1280	LbrM.06.1270r1	GGCGGTGTAGTGTTCAAATGC
LmjF.06.1280	LinJ06.1314f	CCAGGCGATTCGAGTGAGCGT
LmjF.06.1280	LinJ06.1314r	TCCCCACTTGGCGCATCCCT
LmjF.06.1280	LM061280f2	TTTGTCAGCTTTCAGCTTCG
LmjF.06.1280	LM061280fb	TTGTCTGTACTGGCCTGCTG
LmjF.06.1280	LM061280r2	CCAGAAGAGGTTTCGCATTC
LmjF.06.1280	LM061280rb	AGCATGCTTCATCTCCGTCT
LmjF.06.1280	LmxM06.1280f2	CGCTTCGCTGTGTGAGATGA
LmjF.06.1280	LmxM06.1280r2	TCTGTGGAGTTGCTGCCTTG
LmjF.10.1250	LbrM.10.1400f2	ACCTCCTAAGCAGCCCCTTC
LmjF.10.1250	LbrM.10.1400r2	TACGCCTACAAAAGAGCGCG
LmjF.10.1250	LbrM10.1400f	GTTCCGATAAGGTGGGGTGC
LmjF.10.1250	LbrM10.1400r	CGTAGGTGTGGGTAGACGGT
LmjF.10.1250	LinJ10.1390f	GGCCGTTCGCAAGTGTACGGA
LmjF.10.1250	LinJ10.1390r	GCCATGCACCGCTCTGGCAT
LmjF.10.1250	LM101250f1	CCTACGCAGTTCCTTTCTGC
LmjF.10.1250	LM101250r1	CGAGTTCGCACCAATACTCA
LmjF.10.1250	LmjF10.1250f	GGGTACGACTCAGCCGAAT
LmjF.10.1250	LmxM10.1250f	ATCGGCGGTGAAGAAGCGATCG
LmjF.10.1250	LmxM10.1250r	CTGGCTCCCCCACGCAGAGT
LmjF.13.0610	LbrM.13.0430f2	CGGGTGAAGGTGTTATGCGA
LmjF.13.0610	LbrM.13.0430f3	GTATGCCAGTGACGCCTCTT
LmjF.13.0610	LbrM.13.0430r2	TGCCAAGTGACAGTGCAAGT
LmjF.13.0610	LbrM.13.0430r3	CCTTCATCAGAACCCGACCG
LmjF.13.0610	LinJ13.0500f	GTTGCTGCGGACCCGGTCTC
LmjF.13.0610	LinJ13.0500f2	GTGGTGGGCGAGGTGAAG
LmjF.13.0610	LinJ13.0500r	CAAAGCTCACCCGCCCCTCG
LmjF.13.0610	LinJ13.0500r2	CCCGTCCTTTGGCGTGTAG
LmjF.13.0610	LM130610f1	ATCACGACCTCGTGCTCTCT
LmjF.13.0610	LM130610f2	TTGTGATATTGGGCAAGTCG
LmjF.13.0610	LM130610r1	GACCACCTCCTCACATCGAG
LmjF.13.0610	LM130610r2	TCGCACACCTGCTGATGTAT
LmjF.13.0610	LmjF13.0610f	AGACTCTTCTTGTACGCCGC
LmjF.13.0610	LmjF13.0610r	GAGACTGCATGCGTGTTCGA
LmjF.15.0740	LbrM.15.0800f	GAATGCGTGCGGCTGTATGT
LmjF.15.0740	LbrM.15.0800r	GCAGGCGGTGTGTATGTGTA
LmjF.15.0740	LinJ15.0780f	ACGCTCTCGGGCGTGTGTAG
LmjF.15.0740	LinJ15.0780r	TCCCACGCTGGTTCCCCTACC
LmjF.15.0740	LM150740f1	GGCCGCTGAGCAGCAGAGTC
LmjF.15.0740	LM150740fb	CACGGCTTTTCCCTAGATCA
LmjF.15.0740	LM150740r1	AGGAGAGCGGAGGCGCGTTA
LmjF.15.0740	LM150740rb	TCTGCTTCCACAAACTCACG
LmjF.15.0740	LmjF15.0740f	TCGTGTGCGTGTTCATCTGT
LmjF.15.0740	LmjF15.0740r	ACTTGAGGTGCTTCGTGAGC
LmjF.16.0950	LbrM.16.0960f	TTGGACCTTCCTGGCATTGC
LmjF.16.0950	LbrM.16.0960f2	AAGACCCCAACGGATCGTGA
LmjF.16.0950	LbrM.16.0960r	GCTTCACCGCAGCATAGACA
LmjF.16.0950	LbrM.16.0960r2	CTGCAAGGCAGGAAACTTGC
LmjF.16.0950	LM160950f1	TCTGACCACCACGTTTTCAA
LmjF.16.0950	LM160950r1	AGAAGAGGCCGCACTGATAA
LmjF.23.0260	LbrM.23.0290f	ACACTTCCTACCTCCCTCGC
LmjF.23.0260	LbrM.23.0290f2	ATGGCAGAGACGGTGACAGA
LmjF.23.0260	LbrM.23.0290r	GAGCACCCTTGACCACGTAC
LmjF.23.0260	LbrM.23.0290r2	GAGTGAGAGGAGGGGAGCAG
LmjF.23.0260	LinJ23.0330f	GTTACACTCCAGGCAGGCAG
LmjF.23.0260	LinJ23.0330r	GCAGGCACACTCACACTTGA
LmjF.23.0260	LM230260f1	TTCTCCACTCCCTCATCACC
LmjF.23.0260	LM230260f2	CTCCCTCTGTCGTGCTCTGT
LmjF.23.0260	LM230260r1	GAGCAGGCGATACAACGATT
LmjF.23.0260	LM230260r2	CGCAGGCGTTGTAAGTAGTG
LmjF.23.0260	LmxM23.0260f	GCGCGCCGATGCTTTTTCGG
LmjF.23.0260	LmxM23.0260r	CTCACCGCTCACGCACGGAA
LmjF.23.1650	LbrM.23.0670f	GGGCACCTCAACCATCAGAC
LmjF.23.1650	LbrM.23.0670r	CCCCTCCCTCCTTCACTCAC
LmjF.23.1650	LinJ.23.0680f2	GTCACAACGGGTATCGGCTC
LmjF.23.1650	LinJ.23.0680r1	CTACGAACTCTGCCACGCAA
LmjF.23.1650	LinJ.23.0680r2	GCGAGGTGGACTGCCCTAA
LmjF.23.1650	LM231650f1	TGCATCTCGCTCTCCTTCTT
LmjF.23.1650	LM231650r1	ACACGGAGGAGTTGTTCGAC
LmjF.23.1650	LmxM.23.1650f3	CACAACGGGTATCGGCTCTC
LmjF.23.1650	LmxM.23.1650f4	CGTCTTCGCACTCCACGATT
LmjF.23.1650	LmxM.23.1650r3	TCGCCCTCCTCCTTTTTCGT
LmjF.23.1650	LmxM.23.1650r4	GCTCCAGGGTGTTGCTTTCA
LmjF.26.2710	LbrM.26.2640f	AACTCACTTGGTGCGTGACG
LmjF.26.2710	LbrM.26.2640r	TCTGTGCGTGTGTGTGATCG
LmjF.26.2710	LinJ26.2740f	GGGTGTGCAGGCCAAAACCCA
LmjF.26.2710	LinJ26.2740r	AGGGGTCCAATCTGGGGCACG
LmjF.26.2710	LM262710f1	GTGTGCATCTGCCGCCGTCT
LmjF.26.2710	LM262710r1	GGCGCGTGTCCTCTGTTGCT
LmjF.26.2710	LmjF26.2710f	CGATGAACGCCCACAATACCA
LmjF.26.2710	LmjF26.2710r	GAGGAGCAAGGAACGCACAA
LmjF.26.2710	LmxM26.2710f1	CGTGTCATCGTTTCGTTCGC
LmjF.26.2710	LmxM26.2710fr1	AGGTTCGCTTTCCCTTCCCA
LmjF.28.0670	LbrM.28.0690f	TGTTCTCAAGGAGCGAGCCT
LmjF.28.0670	LbrM.28.0690r	GGGAGAGAGCAACACACACG
LmjF.28.0670	LbrM28.0690f1	CGCAAGAGCGACACGAAAAG
LmjF.28.0670	LbrM28.0690r1	AGTGAACAGTAAGCAGCGGG
LmjF.28.0670	LinJ28.0710f2	TGGTGTTTCCTGTCTCCCGT
LmjF.28.0670	LinJ28.0710r2	TTTCGTTCTGCCCCTTACGC
LmjF.28.0670	LM280670f2	GCCGCTAGAAGTAACCCTTG
LmjF.28.0670	LM280670r2	CACACGAACAAACACGGATG
LmjF.28.0670	LmjF28.0670f1	CGCCAAAGAAGTCGGGATGT
LmjF.28.0670	LmjF28.0670r1	ATTCCACACCAAGGGTTGCC
LmjF.28.0670	LmxM28.0670f	GCACCAGCGGCATGAGTTGC
LmjF.28.0670	LmxM28.0670r	CGACTCCGCAATGCAGGCGA
LmjF.30.2090	LbrM.30.2040f	CGCTCGGTTCCACTCATCTG
LmjF.30.2090	LbrM.30.2040r	AGGCAGGAGACACAAACACG
LmjF.30.2090	LinJ30.2100f2	GGAGGGCAACCGCTATTCTG
LmjF.30.2090	LinJ30.2100f3	GCTCATCGCCGTTCCTACAA
LmjF.30.2090	LinJ30.2100f4	GCTCGCCAAATACCTTCCGT
LmjF.30.2090	LinJ30.2100r2	GCGTGCTTTACGAGGAAGGG
LmjF.30.2090	LinJ30.2100r34	TCCCCAAACCAAACACCACC
LmjF.30.2090	LM302090f2	TAGACACATTCCACGCGACT
LmjF.30.2090	LM302090r2	CTAACGTGGCAAGGGAAAAA
LmjF.30.2090	LmxM29.2090f	ATGTTCCTCCTCCCTCACCG
LmjF.30.2090	LmxM29.2090r	TGCTCACCTCTCTACACGCA
LmjF.31.1810	LM311810f1	GAAGTTCCTGTCGGTGAAGC
LmjF.31.1810	LM311810r1	GAGAGCCAAACAGCGAAAAG
LmjF.31.3050	Linj31.3170f	ACACACACACACGACGGACG
LmjF.31.3050	LinJ31.3170f	CGCGTGGGCGGACAAAGAGA
LmjF.31.3050	LinJ31.3170f2	CGAAAGGCACGGGTCAGGTG
LmjF.31.3050	LinJ31.3170icrf1	GCAGTGGTAGTGAAGGTTGC
LmjF.31.3050	LinJ31.3170icrr1	CCAGGTCCGTGTAGGTGATG
LmjF.31.3050	Linj31.3170r	CGCTCAGGGGGAGAGAGACC
LmjF.31.3050	LinJ31.3170r	AGGGTGGCGGTGGTCCAAGA
LmjF.31.3050	LinJ31.3170r2	GGGCGGACAAAGAGAGGGGT
LmjF.31.3050	LM313050f1	CGGTTAGGCGAGGTGCTGCC
LmjF.31.3050	LM313050f2	GTACTCTTCTTCGGCGATGC
LmjF.31.3050	LM313050fb	ACGCGCTAATCACCTCAAAC
LmjF.31.3050	LM313050r1	GCACACGAGTGCGCACATGC
LmjF.31.3050	LM313050r2	CGCCTGCTGTTTTCCTACTT
LmjF.31.3050	LM313050rb	ATTGTGCCAGGTGAGGAAAG
LmjF.31.3050	LmxM.30.3050f	GCTGATGCCCTGACCTGCCA
LmjF.31.3050	LmxM.30.3050r	TCGTGTGTGCGTTTAGCGGG
LmjF.33.0990	LM330990f1	GCCATAGCACAAGCACACAT
LmjF.33.0990	LM330990r1	TCATCTCCTTCGCTGTTCCT
LmjF.33.0990	LmxM32.0990f1	TGTTTTGTGTCCCCTCCCCT
LmjF.33.0990	LmxM32.0990r1	CCGTTTCCTGTTTGCGTGTG
LmjF.33.1680	LbrM.33.1950f	ACGCAACCCTCATGCTACAC
LmjF.33.1680	LbrM.33.1950f2	CATCTGCGAGCGTCTGTCAA
LmjF.33.1680	LbrM.33.1950r	ATGGTCTCCTGCCGTCTCAT
LmjF.33.1680	LbrM.33.1950r2	GGCGAGTCAGGTTGCGATTA
LmjF.33.1680	LinJ33.1780f	CACATGGACGCTCGCGCAAC
LmjF.33.1680	LinJ33.1780r	ATGAGAGGCGCACGCGACAG
LmjF.33.1680	LM331680f1	AACCCTCATGCCACACAGTC
LmjF.33.1680	LM331680r1	GCCGGCATTTACAGTAAGGA
LmjF.33.1680	LmjF33.1680f	CTTGCGCTGCTGCCCGGTAT
LmjF.33.1680	LmjF33.1680r	TCACCACAGTGGCCCCGTCA
LmjF.33.1680	LmxM.32.1680f1	CGAACCACAACCGCACCTTA
LmjF.33.1680	LmxM.32.1680f2	CGGCTGGTTCGTGTGCTTAT
LmjF.33.1680	LmxM.32.1680r1	AGCCAACAATCGCAGGAACA
LmjF.33.1680	LmxM.32.1680r2	GCCCGTCTCGTGGTTTACAA
LmjF.33.1740	LbrM.33.2010f	ATGATGACGTTCCACGGCAAC
LmjF.33.1740	LbrM.33.2010r	TCAGAAGCTCGTACCATTCCA
LmjF.33.1740	LM331740f1	CCTGCCAACCTCAACACGCATAGAC
LmjF.33.1740	LM331740f2	AAAATGCCGGTCATTCAAAC
LmjF.33.1740	LM331740fb	AGGTGTACCAGGCAATCACC
LmjF.33.1740	LM331740r1	GCCGCATCATAGCGCATTTGGA
LmjF.33.1740	LM331740r2	AGGAAAATGCCGCATCATAG
LmjF.33.1740	LM331740rb	AGAGAGCTGCAGTGATGCAA
LmjF.36.0260	LbrM35.0340f	ACAGATTCGGCGTGTTGGCG
LmjF.36.0260	LbrM35.0340r	TGACTTGGGTTCCTCGGGCA
LmjF.36.0260	LinJ36.0260f3	TTCGTCGCTTCGCTCACAAA
LmjF.36.0260	LinJ36.0260r3	GACTGCTTGCTCTCGGACTG
LmjF.36.0260	LM360260f1	TCAGAACTTGGCAACACGAG
LmjF.36.0260	LM360260r2	CACCGGTGTGCAACTTACAG
LmjF.36.0260	LmxM36.0260f	CCCACCACCAGTAGGCAGT
LmjF.36.0260	LmxM36.0260r	GCGAAGGGCGTTTTCTTTGG
LmjF.36.2750	LbrM.35.2970f	TCTGCCCCAGTCATCACCAT
LmjF.36.2750	LbrM.35.2970f2	GCCACAAGCCTCACTCCAAT
LmjF.36.2750	LbrM.35.2970r	GAGGACGGCGTGTGTAGTTC
LmjF.36.2750	LbrM.35.2970r2	CCAGTTCAACGCCTGCCATA
LmjF.36.2750	LM362750f1	ACACACCCACGGCACGTGTC
LmjF.36.2750	LM362750fb	ACGCGCTAATCACCTCAAAC
LmjF.36.2750	LM362750r1	GGCCATGGCGTCGAGCAGAG
LmjF.36.2750	LM362750rb	ATTGTGCCAGGTGAGGAAAG
LmjF01.0310	LbrM.01.0340f	TTTCTGGGGTGGTGACCTCA
LmjF01.0310	LbrM.01.0340r	TCTCGCGCATTGGTATGACC
LmjF01.0310	LM010310f1	TTTCCCCATTCTACGGTTCA
LmjF01.0310	LM010310r1	TGTTTGTTCCCACCCTCAAT
LmjF01.0310	LmjF01.0310r	GCACTGTATGAGGTATACTTGTC
LmjF01.0310	LmxM01.0310f	CTGGGGTGGTAGCCCCACTCT
LmjF01.0310	LmxM01.0310r	TGGCGCGTGATGTCGAGGTT
LmjF06.0560	LbrM06.0570 f1	ACCTCACCACACCGCGTCAC
LmjF06.0560	LbrM06.0570 r1	GGCCCACCCCGAAAACCGAA
LmjF06.0560	LmjF06.0560 f1	ACTTGCTCGCTCACAATAGAAGCAT
LmjF06.0560	LmjF06.0560 r1	TCCTTTCGCATGAGAGGATTTGGGA
LmjF06.0560	LmxM06.0560 f1	AACCCCTGCTTCTCCTCGGGTC
LmjF06.0560	LmxM06.0560 r1	CGCGCCTTTCACATGAGAGGAT
LmjF06.0560	XP_001680826.1_IKD_f	CGTGGAAGTGGTGGAAGAAC
LmjF06.0560	XP_001680826.1_IKD_r:	GCGAGGGCAAACCAGC
LmjF06.0560	XP_001680826.1_r	TACCCTCACGATGTTGTGGC
LmjF34.2850	LinJ34.2710f1	CCATCAGAAACGCAGGGCA
LmjF34.2850	LinJ34.2710f2	GCCCTTGAACACATCGCAAC
LmjF34.2850	LinJ34.2710f3	CTCGTCCAAGTCGTCAACCC
LmjF34.2850	LinJ34.2710r1	GCCACACCACATCCACCTTT
LmjF34.2850	LinJ34.2710r2	CGCACCGAGAGTAACACCTT
LmjF34.2850	LinJ34.2710r3	TTCCCTTCCACCACCACCAT
LmjF34.2850	LM342850f1	CGAGAGGTGAGTGCATGTGT
LmjF34.2850	LM342850r1	CCGATTTCAAGCCTCTTCTG
LmjF34.2850	LmjF34.2850f2	TCGCTTCCGACCTTCTCCTT
LmjF34.2850	LmjF34.2850r2	CAGCCACAGCAAATCCACCT
LmjF34.2850	LmxM33.2850f	CCAAGGACACACGGGCGCAC
LmjF34.2850	LmxM33.2850r	CGTCGAAACAGGGCCCGCAG

## Sheet: ANNEALING TEMP, EXPECTED SIZE
LGT	Forward primer	Reverse Primer	Annealing temperature (C°)	Expected size (nucleotides)
LmjF.03.0390	LM030390f1	LM030390r1	52	1570
LmjF.03.0390	LM030390f1	LM030390r2	55	1739
LmjF.03.0390	LM030390f2	LM030390r2	52	1536
LmjF.03.0680	LbrM.03.0580f2	LbrM.03.0580r2	60	1145
LmjF.03.0680	LbrM.03.0580f3	LbrM.03.0580r3	58	1035
LmjF.03.0680	LM030680f1	LM030680r1	55	1043
LmjF.03.0680	LM030680f2	LM030680r2	54	1014
LmjF.06.1080	LM061080fb	LM061080rb	52	889
LmjF.06.1080	LinJ06.1120f	LinJ06.1120r	65	1411
LmjF.06.1080	LM061080f1	LM061080r1	61	826
LmjF.06.1080	LmjF06.1080f	LmjF06.1080r	57	1126
LmjF.06.1280	LbrM.06.1270f1	LbrM.06.1270r1	60	602
LmjF.06.1280	LbrM.06.1270f	LbrM.06.1270r	58	818
LmjF.06.1280	LM061280fb	LM061280rb	54	881
LmjF.06.1280	LinJ06.1314f	LinJ06.1314r	65	1510
LmjF.06.1280	LM061280f2	LM061280r2	50	831
LmjF.06.1280	LmxM06.1280f2	LmxM06.1280r2	60	1631
LmjF.10.1250	LbrM.10.1400f2	LbrM.10.1400r2	53	1144
LmjF.10.1250	LbrM10.1400f	LbrM10.1400r	60	1010
LmjF.10.1250	LinJ10.1390f	LinJ10.1390r	66	1592
LmjF.10.1250	LmjF10.1250f	LM101250r1	53	1620
LmjF.10.1250	LM101250f1	LM101250r1	54	1243
LmjF.10.1250	LmxM10.1250f	LmxM10.1250r	66	1333
LmjF.13.0610	LbrM.13.0430f2	LbrM.13.0430r2	58	1073
LmjF.13.0610	LbrM.13.0430f2	LbrM.13.0430r3	60	466
LmjF.13.0610	LbrM.13.0430f3	LbrM.13.0430r3	50	1177
LmjF.13.0610	LinJ13.0500f	LinJ13.0500r	66	1584
LmjF.13.0610	LinJ13.0500f2	LinJ13.0500r2	60	597
LmjF.13.0610	LM130610f1	LM130610r1	53	1002
LmjF.13.0610	LmjF13.0610f	LmjF13.0610r	57	1552
LmjF.13.0610	LM130610f2	LM130610r2	54	1036
LmjF.15.0740	LM150740fb	LM150740rb	52	487
LmjF.15.0740	LbrM.15.0800f	LbrM.15.0800r	60	1118
LmjF.15.0740	LinJ15.0780f	LinJ15.0780r	65	1152
LmjF.15.0740	LM150740f1	LM150740r1	60	855
LmjF.15.0740	LmjF15.0740f	LmjF15.0740r	59.4	616
LmjF.16.0950	LbrM.16.0960f	LbrM.16.0960r	60	1723
LmjF.16.0950	LbrM.16.0960f2	LbrM.16.0960r2	60	1678
LmjF.16.0950	LM160950f1	LM160950r1	55	1582
LmjF.23.0260	LbrM.23.0290f2	LbrM.23.0290r2	60	753
LmjF.23.0260	LbrM.23.0290f	LbrM.23.0290r	59	1750
LmjF.23.0260	LbrM.23.0290f	LbrM.23.0290r2	60	2112
LmjF.23.0260	LinJ23.0330f	LinJ23.0330r	55	1944
LmjF.23.0260	LM230260f1	LM230260r1	52.5	1413
LmjF.23.0260	LM230260f2	LM230260r2	50	1466
LmjF.23.0260	LmxM23.0260f	LmxM23.0260r	70	2158
LmjF.23.1650	LbrM.23.0670f	LbrM.23.0670r	63	715
LmjF.23.1650	LinJ.23.0680f2	LinJ.23.0680r1	62	543
LmjF.23.1650	LinJ.23.0680f2	LinJ.23.0680r2	62	169
LmjF.23.1650	LM231650f1	LM231650r1	54	721
LmjF.23.1650	LmxM.23.1650f3	LmxM.23.1650r3	60	338
LmjF.23.1650	LmxM.23.1650f4	LmxM.23.1650r4	60	439
LmjF.26.2710	LbrM.26.2640f	LbrM.26.2640r	60	1130
LmjF.26.2710	LinJ26.2740f	LinJ26.2740r	68	1095
LmjF.26.2710	LmjF26.2710f	LmjF26.2710r	62	869
LmjF.26.2710	LM262710f1	LM262710r1	58	1039
LmjF.26.2710	LmxM26.2710f1	LmxM26.2710fr1	60	1438
LmjF.28.0670	LbrM.28.0690f	LbrM.28.0690r	60.6	1478
LmjF.28.0670	LbrM28.0690f1	LbrM28.0690r1	61	1956
LmjF.28.0670	LinJ28.0710f2	LinJ28.0710r2	59.5	1661
LmjF.28.0670	LM280670f2	LM280670r2	54	1240
LmjF.28.0670	LmjF28.0670f1	LmjF28.0670r1	58	317
LmjF.28.0670	LmxM28.0670f	LmxM28.0670r	68	1914
LmjF.30.2090	LbrM.30.2040f	LbrM.30.2040r	58.5	1648
LmjF.30.2090	LinJ30.2100f2	LinJ30.2100r2	59	1426
LmjF.30.2090	LinJ30.2100f3	LinJ30.2100r34	60	1451
LmjF.30.2090	LinJ30.2100f4	LinJ30.2100r34	60	1181
LmjF.30.2090	LM302090f2	LM302090r2	52	1435
LmjF.30.2090	LmxM29.2090f	LmxM29.2090r	60	1707
LmjF.31.1810	LM311810f1	LM311810r1	54	571
LmjF.31.3050	LinJ31.3170f2	LinJ31.3170r2	60	1083
LmjF.31.3050	Linj31.3170f	Linj31.3170r	65	1086
LmjF.31.3050	LinJ31.3170f	LinJ31.3170r	68	1270
LmjF.31.3050	LinJ31.3170icrf1	LinJ31.3170icrr1	55	188
LmjF.31.3050	LM313050f1	LM313050r1	60	738
LmjF.31.3050	LM313050f2	LM313050r2	50	739
LmjF.31.3050	LM313050fb	LM313050rb	52	758
LmjF.31.3050	LmxM.30.3050f	LmxM.30.3050r	60	699
LmjF.33.0990	LM330990f1	LM330990r1	53	546
LmjF.33.0990	LmxM32.0990f1	LmxM32.0990r1	62	1073
LmjF.33.1680	LbrM.33.1950f2	LbrM.33.1950r2	60	956
LmjF.33.1680	LbrM.33.1950f	LbrM.33.1950r	59	2962
LmjF.33.1680	LbrM.33.1950f	LbrM.33.1950r2	58	1936
LmjF.33.1680	LinJ33.1780f	LinJ33.1780r	60	2687
LmjF.33.1680	LmjF33.1680f	LmjF33.1680r	70	1171
LmjF.33.1680	LM331680f1	LM331680r1	54	2642
LmjF.33.1680	LmxM.32.1680f1	LmxM.32.1680r1	60	1098
LmjF.33.1680	LmxM.32.1680f2	LmxM.32.1680r1	62.3	1603
LmjF.33.1680	LmxM.32.1680f2	LmxM.32.1680r2	60	1320
LmjF.33.1740	LbrM.33.2010f	LbrM.33.2010r	59	227
LmjF.33.1740	LM331740f2	LM331740r2	50	475
LmjF.33.1740	LM331740fb	LM331740rb	52	344
LmjF.33.1740	LM331740f1	LM331740r1	60	613
LmjF.36.0260	LbrM35.0340f	LbrM35.0340r	65	600
LmjF.36.0260	LinJ36.0260f3	LinJ36.0260r3	59.4	1338
LmjF.36.0260	LM360260r2	LM360260f1	55	1563
LmjF.36.0260	LmxM36.0260f	LmxM36.0260r	60	865
LmjF.36.2750	LM362750fb	LM362750rb	53	679
LmjF.36.2750	LbrM.35.2970f	LbrM.35.2970r	58	720
LmjF.36.2750	LbrM.35.2970f	LbrM.35.2970r2	63	418
LmjF.36.2750	LbrM.35.2970r	LbrM.35.2970f2	63	1722
LmjF.36.2750	LbrM.35.2970f2	LbrM.35.2970r2	60	707
LmjF.36.2750	LM362750f1	LM362750r1	60	737
LmjF01.0310	LmxM01.0310f	LmxM01.0310r	65	1755
LmjF01.0310	LbrM.01.0340f	LbrM.01.0340r	60	1664
LmjF06.0560	XP_001680826.1_IKD_f	XP_001680826.1_IKD_r:	55	597
LmjF06.0560	XP_001680826.1_IKD_f	XP_001680826.1_r	57	1263
LmjF34.2850	LmxM33.2850f	LmxM33.2850r	70	1750
LmjF34.2850	LinJ34.2710f3	LinJ34.2710r3	60	876
LmjF34.2850	LinJ34.2710r1	LinJ34.2710f1	60	1024
LmjF34.2850	LmjF34.2850r2	LmjF34.2850f2	60	649
LmjF34.2850	LinJ34.2710r3	LinJ34.2710f2	61	1087
LmjF01.0310	LM010310f1	LmjF01.0310r	60	1748
LmjF01.0310	LM010310f1	LM010310r1	53.5	1273
LmjF06.0560	LmxM06.0560 f1	LmxM06.0560 r1	63	946
LmjF06.0560	LbrM06.0570 f1	LbrM06.0570 r1	63	979
LmjF06.0560	LmjF06.0560 f1	LmjF06.0560 r1	63	898
LmjF06.0560	XP_001680826.1_IKD_f	LbrM06.0570 r1	54	753
LmjF34.2850	LinJ34.2710f2	LinJ34.2710r2	60	670
LmjF34.2850	LM342850f1	LM342850r1	55	1321
LmjF34.2850	LinJ34.2710f1	LinJ34.2710r2	60	1585
