# Supplementary material for: The Dynamics of Lateral Gene Transfer in Genus Leishmania - A Route for Adaptation and Species Diversification
Source: PLoS Negl Trop Dis. 2016 Jan 5;10(1):e0004326. doi: 10.1371/journal.pntd.0004326 (PMC4711719; doi:10.1371/journal.pntd.0004326)
Supplement: S2 Table — Information about the reference genes used for comparisons of Ka/Ks ratios. (XLSX) [file pntd.0004326.s002.xlsx]

## Sheet: Blad1
Reference gene	Gene id/accession number	Strain
EF_TU	LbrM.18.0830	Leishmania braziliensis LB2904 MHOM/BR/75M2904
EF_TU	LDBPK_180740	Leishmania donovani BPK282A1
EF_TU	LinJ.18.0740	Leishmania infantum JPCM5 MCAN/ES/98/LLM-877
EF_TU	LmjF.18.0740	Leishmania major Friedlin
EF_TU	LmxM.18.0740	Leishmania mexicana MHOM/GT/2001/U1103
EF_TU	LtaP18.0750	Leishmania tarentolae Parrot-TarII
HSP70	LbrM.28.2990	Leishmania braziliensis MHOM/BR/75/M2904
HSP70	FN395029.1	Leishmania donovani strain MHOM/SD/82/Gilani
HSP70	LinJ.28.2950	Leishmania infantum JPCM5
HSP70	LmjF.28.2780	Leishmania major strain Friedlin
HSP70	LmxM.28.2770	Leishmania mexicana MHOM/GT/2001/U1103
HSP70	FN395055.1	Leishmania panamensis MCHO/PA/00/M4039
HSP70	AY423868.1	Leishmania tarentolae
HSP70	FN395026.1	Leishmania tropica MHOM/KE/81/NLB_030B
