# Supplementary material for: The Dynamics of Lateral Gene Transfer in Genus Leishmania - A Route for Adaptation and Species Diversification
Source: PLoS Negl Trop Dis. 2016 Jan 5;10(1):e0004326. doi: 10.1371/journal.pntd.0004326 (PMC4711719; doi:10.1371/journal.pntd.0004326)
Supplement: S3 Table — A compilation of orthologs to LGTs previously confirmed with phylogenomic analyses in L. major. Fifty-nine have orthologs also in close relatives belonging to genus Trypanosoma, and thirty-one have only orthologs in genus Leishmania. (XLSX) [file pntd.0004326.s003.xlsx]

## Sheet: LGTs unique in genus Leishmania
Leishmania			Vienna	Sauroleishmania
L. infantum	L. major	L. mexicana	L. braziliensis	L. tarentolae
LinJ.03.0370	LmjF.03.0390
LinJ.03.0660	LmjF.03.0680	LmxM.03.0680	LbrM.03.0580	LtaP.03.0630
LinJ.06.1120	LmjF.06.1080	LmxM.06.1080	LbrM.06.1060	LtaP.06.1060
LinJ.06.1330	LmjF.06.1270	LmxM.06.1270	LbrM.06.1260	LtaP06.1280
LinJ.06.1340	LmjF.06.1280	LmxM.06.1280	LbrM.06.1270	LtaP.06.1290
LinJ.07.0040	LmjF.07.0030	LmxM.07.0030
LinJ.10.1390	LmjF.10.1250	LmxM.10.1250	LbrM.10.1400	LtaP.10.1680
LinJ.13.0500	LmjF.13.0610	LmxM.13.0610	LbrM.13.0430	LtaP.13.0490
LinJ.15.0780	LmjF.15.0740	LmxM.15.0740	LbrM.15.0800	LtaP.15.0730
LinJ.16.0960	LmjF.16.0950	LmxM.16.0950	LbrM.16.0960	LtaP.16.0940
LinJ.17.1580	LmjF.17.1460	LmxM.17.1460	LbrM.17.1610	LtaP17.1600
LinJ.23.0300	LmjF.23.0260	LmxM.23.0260	LbrM.23.0290	LtaP.23.0320
LinJ.23.1060	LmjF.23.0880	LmxM.23.0880	LbrM.23.0980	LtaP23.1160
LinJ.23.0680	LmjF.23.1650	LmxM.23.1650	LbrM.23.0670	LtaP.23.0790
LinJ.26.2740	LmjF.26.2710	LmxM.26.2710	LbrM.26.2640	LtaP.26.2870
LinJ.27.2290	LmjF.27.2340	LmxM.27.2340	LbrM.27.2550	LtaP27.2460
LinJ.28.0710	LmjF.28.0670	LmxM.28.0670	LbrM.28.0690	LtaP.28.0690
LinJ.28.1450	LmjF.28.1340	LmxM.28.1340	LbrM.28.1440
LinJ.30.2100	LmjF.30.2090	LmxM.29.2090	LbrM.30.2040	LtaP.30.2110
LinJ.31.1840	LmjF.31.1810
	LmjF.31.2785
LinJ.31.3170	LmjF.31.3050	LmxM.30.3050	LbrM.31.3440	LtaP.31.3540
LinJ.33.0530	LmjF.33.0520	LmxM.32.0520	LbrM.33.0520	LtaP33.0540
LinJ.33.1040	LmjF.33.0990	LmxM.32.0990
LinJ.33.1780	LmjF.33.1680	LmxM.32.1680	LbrM.33.1950	LtaP.33.1830
LinJ.33.1840	LmjF.33.1740	LmxM.32.1740	LbrM.33.2010	LtaP.33.1900
LinJ.33.2680	LmjF.33.2550	LmxM.32.255	LbrM.33.2820	LtaP33.2780
LinJ.34.0630	LmjF.34.0610	LmxM.33.0610	LbrM.20.0540	LtaP34.0670
LinJ.36.0280	LmjF.36.0260	LmxM.36.0260	LbrM.35.0340	LtaP.36.0250
LinJ.36.2890	LmjF.36.2750		LbrM.35.2970	LtaP.36.2820
LinJ.36.6220	LmjF.36.5960	LmxM.36.5960	LbrM.35.6270	LtaP36.6120

## Sheet: Universal Trypanosomatide LGTs
Leishmania					Trypanosoma
Leishmania			Vienna	Sauroleishmania
L. Infantum	L. major	L. mexicana	L. braziliensis	L. tarentolae	T. bruceii	T. cruzi
LinJ.01.0310	LmjF.01.0310	LmxM.01.0310	LbrM.01.0340	LtaP01.0310	Tb927.9.3280	TcCLB.511577.110
LinJ.02.0710	LmjF.02.0740	LmxM.02.0740			Tb927.7.190	TcCLB.506411.10
LinJ.03.0040	LmjF.03.0040	LmxM.03.0040	LbrM.03.0060	LtaP03.0040		TcCLB.506457.60
LinJ.04.0440	LmjF.04.0460	LmxM.04.0460	LbrM.04.0500	LtaP04.0440	Tb927.9.7550	TcCLB.503855.30
LinJ.06.0580	LmjF.06.0560	LmxM.06.0560	LbrM.06.0570	LtaP06.0530	Tb927.7.5160	TcCLB.509151.130
LinJ.07.0430	LmjF.07.0270	LmxM.07.0270	LbrM.07.0280	LtaP07.0270	Tb927.8.1910	TcCLB.507689.30
LinJ.09.0220	LmjF.09.0200	LmxM.09.0200		LtaP09.0200		TcCLB.511127.80
LinJ.09.0420	LmjF.09.0270	LmxM.09.0270	LbrM.09.0260	LtaP09.0270	Tb927.11.12270	TcCLB.511127.160
LinJ.13.0050	LmjF.13.0050	LmxM.13.0050	LbrM.13.0050	LtaP13.0050	Tb927.10.5070	TcCLB.510293.70
LinJ.13.0090	LmjF.13.0090	LmxM.13.0090	LbrM.13.0080	LtaP13.0090	Tb927.11.2500	TcCLB.504153.160
LinJ.14.1270	LmjF.14.1190	LmxM.14.1190	LbrM.14.1360	LtaP14.1240	Tb927.7.3770	TcCLB.506795.44
LinJ.15.0530	LmjF.15.0510	LmxM.15.0510	LbrM.15.0540	LtaP15.0490	Tb927.5.1880	TcCLB.508533.40
LinJ.17.0250	LmjF.17.0140	LmxM.17.0140	LbrM.17.0180	LtaP17.0220	Tb927.7.6270	TcCLB.506513.110
LinJ.18.1570	LmjF.18.1580	LmxM.18.1580	LbrM.18.1610	LtaP18.1550	Tb927.7.4570	TcCLB.506605.170
LinJ.23.0220	LmjF.23.0200	LmxM.23.0200	LbrM.23.0220	LtaP23.0230		TcCLB.506417.5
LinJ.23.0310	LmjF.23.0270	LmxM.23.0270	LbrM.23.0300	LtaP23.0330	Tb927.8.2210	TcCLB.510785.20
LinJ.23.0860	LmjF.23.0690	LmxM.23.0690	LbrM.23.0840	LtaP23.0960	Tb927.8.2540	TcCLB.510507.20
LinJ.25.1230	LmjF.25.1200	LmxM.25.1200	LbrM.25.1170	LtaP25.1240	Tb927.3.1360
LinJ.25.2090	LmjF.25.2010	LmxM.25.2010	LbrM.25.1570	LtaP25.2130		TcCLB.503991.39
LinJ.26.0550	LmjF.26.0580	LmxM.26.0580	LbrM.26.0590	LtaP26.0550	Tb927.7.1200	TcCLB.508211.70
LinJ.26.0790	LmjF.26.0830	LmxM.26.0830	LbrM.26.0840	LtaP26.0770	Tb927.7.1110	TcCLB.503899.90
LinJ.27.0790	LmjF.27.0930	LmxM.27.0930	LbrM.27.1010	LtaP27.0970	Tb927.11.1540	TcCLB.509829.20
	LmjF.27.2660		LbrM.27.2760		Tb927.7.190	TcCLB.506411.10
LinJ.28.1460	LmjF.28.1350	LmxM.28.1350	LbrM.28.1490	LtaP28.1410	Tb927.11.8440	TcCLB.506931.10
LinJ.28.2080	LmjF.28.1950	LmxM.28.1950	LbrM.28.2130	LtaP28.2000		TcCLB.509205.120
LinJ.28.2310	LmjF.28.2160	LmxM.28.2160	LbrM.28.2360	LtaP28.2240		TcCLB.511803.30
LinJ.28.2700	LmjF.28.2510	LmxM.28.2510	LbrM.28.2710	LtaP28.2590	Tb927.11.11780	TcCLB.508827.40
LinJ.28.3140	LmjF.28.2910	LmxM.28.2910	LbrM.28.3120	LtaP28.2930		TcCLB.507875.20
LinJ.29.0260	LmjF.29.0250	LmxM.08_29.0250	LbrM.29.0510	LtaP29.0260	Tb927.5.300	TcCLB.510141.10
LinJ.29.0960	LmjF.29.0885	LmxM.08_29.0885	LbrM.29.0950	LtaP29.0980	Tb927.3.3440	TcCLB.504433.14
LinJ.29.2910	LmjF.29.2800	LmxM.08_29.2800	LbrM.29.2850	LtaP29.3010	Tb927.3.2960	TcCLB.510315.10
LinJ.30.0990	LmjF.30.0930	LmxM.29.0930	LbrM.30.1050	LtaP30.1040	Tb927.6.2390	TcCLB.509965.330
LinJ.30.1440	LmjF.30.1380	LmxM.29.1380		LtaP30.1490	Tb927.1.3000	TcCLB.506363.70
LinJ.30.2320	LmjF.30.2310	LmxM.29.2310	LbrM.30.2260	LtaP30.2350	Tb927.6.3600	TcCLB.506941.120
LinJ.30.2990	LmjF.30.2970	LmxM.29.2980	LbrM.30.2950	LtaP30.2970	Tb927.10.6880	TcCLB.506943.50
LinJ.30.3010	LmjF.30.2990	LmxM.29.2990	LbrM.30.2960	LtaP30.2980	Tb927.6.4320	TcCLB.506943.80
LinJ.31.0010	LmjF.31.0010	LmxM.30.0010	LbrM.31.0010	LtaP31.0010	Tb927.8.2610
LinJ.31.0580	LmjF.31.0560	LmxM.30.0560	LbrM.31.0720	LtaP31.0580	Tb927.4.4070	TcCLB.436521.9
LinJ.31.0770	LmjF.31.0740	LmxM.30.0740	LbrM.31.0930	LtaP31.0770	Tb927.10.9240	TcCLB.504137.70
LinJ.31.2720	LmjF.31.2650	LmxM.30.2650	LbrM.31.2990	LtaP31.3070	Tb927.8.7380	TcCLB.507757.70
LinJ.31.2980	LmjF.31.2880	LmxM.30.2880	LbrM.31.3240	LtaP31.3360	Tb927.11.4700	TcCLB.506213.50
LinJ.33.0580	LmjF.33.0560	LmxM.32.0560	LbrM.33.0570	LtaP33.0590	Tb927.10.11190	TcCLB.507711.140
LinJ.33.0870	LmjF.33.0830	LmxM.32.0830	LbrM.33.1020	LtaP33.0900	Tb927.7.5540	TcCLB.509941.100
LinJ.33.1010	LmjF.33.0960	LmxM.32.0960	LbrM.33.1160	LtaP33.1060	Tb927.10.11590	TcCLB.509647.180
LinJ.33.2430	LmjF.33.2300	LmxM.32.2300	LbrM.33.2590	LtaP33.2520	Tb927.11.2730	TcCLB.506811.190
LinJ.33.2970	LmjF.33.2830	LmxM.32.2830	LbrM.33.3110	LtaP33.3070	Tb927.2.3440	TcCLB.508771.10
LinJ.34.1900	LmjF.34.2140	LmxM.33.2140	LbrM.20.1640	LtaP34.1990	Tb927.4.2520	TcCLB.447255.20
LinJ.34.2180	LmjF.34.2410	LmxM.33.2410	LbrM.20.1910	LtaP34.2260	Tb927.4.2520	TcCLB.447255.20
LinJ.34.2710	LmjF.34.2850	LmxM.33.2850		LtaP.34.2770		TcCLB.510879.80
LinJ.35.1820	LmjF.35.1830	LmxM.34.1830	LbrM.34.1740	LtaP35.1880	Tb927.9.15070	TcCLB.510765.10
LinJ.35.5300	LmjF.35.5330	LmxM.34.5330	LbrM.34.5270	LtaP35.5290	Tb927.9.9000	TcCLB.408799.19
LinJ.36.0060	LmjF.36.0060	LmxM.36.0060	LbrM.35.0100	LtaP36.0040		TcCLB.509759.10
LinJ.36.0360	LmjF.36.0330	LmxM.36.0330	LbrM.35.0420	LtaP36.0320	Tb927.10.4730	TcCLB.510287.60
LinJ.36.1740	LmjF.36.1660	LmxM.36.1660	LbrM.35.1850	LtaP36.1650	Tb927.10.6090	TcCLB.507639.50
LinJ.36.2180	LmjF.36.2060	LmxM.36.2060	LbrM.35.2290	LtaP36.2070	Tb927.10.6560	TcCLB.510187.380
LinJ.36.5030	LmjF.36.4800	LmxM.36.4800	LbrM.35.5050	LtaP36.4940	Tb927.10.4580	TcCLB.508169.30
LinJ.36.5470	LmjF.36.5240	LmxM.36.5240	LbrM.35.5490	LtaP36.5360	Tb927.11.10670	TcCLB.504703.10
LinJ.36.5670	LmjF.36.5430	LmxM.36.5430	LbrM.35.5690	LtaP36.5570	Tb927.10.9390	TcCLB.508717.50
LinJ.36.6020	LmjF.36.5770	LmxM.36.5770	LbrM.35.6050	LtaP36.5920	Tb927.10.9030	TcCLB.504171.40
