# Supplementary material for: The Dynamics of Lateral Gene Transfer in Genus Leishmania - A Route for Adaptation and Species Diversification
Source: PLoS Negl Trop Dis. 2016 Jan 5;10(1):e0004326. doi: 10.1371/journal.pntd.0004326 (PMC4711719; doi:10.1371/journal.pntd.0004326)
Supplement: S4 Table — A compilation of the twenty-three LGTs deeply investigated in this study, and the presence of orthologs to these genes in the fifteen strains included in this study. (XLSX) [file pntd.0004326.s004.xlsx]

## Sheet: LGTs unique in genus Leishmania
Leishmania									Viannia					Sauroleishmania
L. donovani			L. tropica	L. major		L. mexicana			L. braziliensis
LinJ	LdoL	LinM	LtrX.	LmjF	LmjL	LmxM	LmxMB.	LamH	LbrM	LbrL	LbrcxL	LpnM	LpnL	LtaP	Annotated function
LinJ.03.0370	LdoL.03.0390	LinM.03.0390		LmjF.03.0390	LmjL.03.0390										hypothetical protein
LinJ.03.0660	LdoL.03.0680	LinM.03.0680	LtrX.03.0680	LmjF.03.0680	LmjL.03.0680	LmxM.03.0680	LmxMB.03.0680	LamH.03.0680	LbrM.03.0580	LbrL.03.0680	LbrcxL.03.0680	LpnM.03.0680	LpnL.03.0680	LtaP03.0630	hypothetical protein
LinJ.06.1120	LdoL.06.1080	LinM.06.1080	LtrX.06.1080	LmjF.06.1080	LmjL.06.1080	LmxM.06.1080	LmxMB.06.1080	LamH.06.1080	LbrM.06.1060	LbrL.06.1080	LbrcxL.06.1080	LpnM.06.1080	LpnL.06.1080	LtaP06.1060	hypothetical protein
LinJ.06.1340	LdoL.06.1280	LinM.06.1280	LtrX.06.1280	LmjF.06.1280	LmjL.06.1280	LmxM.06.1280	LmxMB.06.1280	LamH.06.1280	LbrM.06.1270	LbrL.06.1280	LbrcxL.06.1280	LpnM.06.1280	LpnL.06.1280	LtaP06.1290	protoporphyrinogen oxidase-like protein
LinJ.10.1390	LdoL.10.1250	LinM.10.1250	LtrX.10.1250	LmjF.10.1250	LmjL.10.1250	LmxM.10.1250	LmxMB.10.1250	LamH.10.1250	LbrM.10.1400	LbrL.10.1250	LbrcxL.10.1250	LpnM.10.1250		LtaP10.1680	hypothetical protein
LinJ.13.0500	LdoL.13.0610	LinM.13.0610	LtrX.13.0610	LmjF.13.0610	LmjL.13.0610	LmxM.13.0610	LmxMB.13.0610	LamH.13.0610	LbrM.13.0430	LbrL.13.0610	LbrcxL.13.0610	LpnM.13.0610	LpnL.13.0610	LtaP13.0490	actyltransferase-like protein
LinJ.15.0780	LdoL.15.0740	LinM.15.0740	LtrX.15.0740	LmjF.15.0740	LmjL.15.0740	LmxM.15.0740	LmxMB.15.0740	LamH.15.0740	LbrM.15.0800	LbrL.15.0740	LbrcxL.15.0740	LpnM.15.0740	LpnL.15.0740	LtaP15.0730	hypothetical protein
LinJ.16.0960	LdoL.16.0950	LinM.16.0950	LtrX.16.0950	LmjF.16.0950	LmjL.16.0950	LmxM.16.0950	LmxMB.16.0950	LamH.16.0950	LbrM.16.0960	LbrL.16.0950	LbrcxL.16.0950	LpnM.16.0950	LpnL.16.0950	LtaP16.0940	sucrose-phosphate synthase-like protein
LinJ.23.0300	LdoL.23.0260	LinM.23.0260	LtrX.23.0260	LmjF.23.0260	LmjL.23.0260	LmxM.23.0260	LmxMB.23.0260	LamH.23.0260	LbrM.23.0290	LbrL.23.0260	LbrcxL.23.0260	LpnM.23.0260	LpnL.23.0260	LtaP23.0320	argininosuccinate synthase, putative
LinJ.23.0680	LdoL.23.1650	LinM.23.1650	LtrX.23.1650	LmjF.23.1650	LmjL.23.1650	LmxM.23.1650		LamH.23.1650	LbrM.23.0670	LbrL.23.1650				LtaP23.0790	hypothetical protein
LinJ.26.2740	LdoL.26.2710	LinM.26.2710	LtrX.26.2710	LmjF.26.2710	LmjL.26.2710	LmxM.26.2710	LmxMB.26.2710	LamH.26.2710	LbrM.26.2640	LbrL.26.2710	LbrcxL.26.2710	LpnM.26.2710	LpnL.26.2710	LtaP26.2870	glutamate 5-kinase, putative
LinJ.28.0710	LdoL.28.0670	LinM.28.0670		LmjF.28.0670	LmjL.28.0670	LmxM.28.0670	LmxMB.28.0670	LamH.28.0670	LbrM.28.0690	LbrL.28.0670		LpnM.28.0670	LpnL.28.0670	LtaP28.0690	hypothetical protein
LinJ.30.2100	LdoL.30.2090	LinM.30.2090	LtrX.30.2090	LmjF.30.2090	LmjL.30.2090	LmxM.29.2090	LmxMB.30.2090	LamH.30.2090	LbrM.30.2040	LbrL.30.2090	LbrcxL.30.2090	LpnM.30.2090	LpnL.30.2090	LtaP30.2110	alcohol dehydrogenase, putative
LinJ.31.1840	LdoL.31.1810	LinM.31.1810	LtrX.31.1810	LmjF.31.1810	LmjL.31.1810										acetylornithine deacetylase-like protein
LinJ.31.3170	LdoL.31.3050	LinM.31.3050	LtrX.31.3050	LmjF.31.3050	LmjL.31.3050	LmxM.30.3050	LmxMB.31.3050	LamH.31.3050	LbrM.31.3440	LbrL.31.3050	LbrcxL.31.3050	LpnM.31.3050	LpnL.31.3050	LtaP31.3540	hypothetical protein
LinJ.33.1040	LdoL.33.0990	LinM.33.0990	LtrX.33.0990	LmjF.33.0990	LmjL.33.0990	LmxM.32.0990	LmxMB.33.0990	LamH.33.0990							hypothetical protein
LinJ.33.1780	LdoL.33.1680	LinM.33.1680	LtrX.33.1680	LmjF.33.1680	LmjL.33.1680	LmxM.32.1680	LmxMB.33.1680	LamH.33.1680	LbrM.33.1950	LbrL.33.1680	LbrcxL.33.1680	LpnM.33.1680	LpnL.33.1680	LtaP33.1830	thiamine biosynthesis-like protein
LinJ.33.1840	LdoL.33.1740	LinM.33.1740	LtrX.33.1740	LmjF.33.1740	LmjL.33.1740	LmxM.32.1740	LmxMB.33.1740	LamH.33.1740	LbrM.33.2010	LbrL.33.1740		LpnM.33.1740		LtaP33.1900	macrophage migration inhibitory factor-like protein (MIF1)
LinJ.36.0280	LdoL.36.0260	LinM.36.0260		LmjF.36.0260	LmjL.36.0260	LmxM.36.0260	LmxMB.36.0260	LamH.36.0260	LbrM.35.0340	LbrL.36.0260	LbrcxL.36.0260	LpnM.36.0260	LpnL.36.0260	LtaP36.0250	xylulokinase, putative
LinJ.36.2890	LdoL.36.2750	LinM.36.2750	LtrX.36.2750	LmjF.36.2750	LmjL.36.2750		LmxMB.36.2750	LamH.36.2750	LbrM.35.2970	LbrL.36.2750	LbrcxL.36.2750	LpnM.36.2750	LpnL.36.2750	LtaP36.2820	acetyltransferase-like protein

## Sheet: Universal Trypanosomatide LGTs
Leishmania									Viannia					Sauroleishmania
L. donovani			L. tropica	L. major		L. mexicana			L. braziliensis
LinJ	LdoL	LinM	LtrX.	LmjF	LmjL	LmxM	LmxMB.	LamH	LbrM	LbrL	LbrcxL	LpnM	LpnL	LtaP
LinJ.01.0310	LdoL.01.0310	LinM.01.0310	LtrX.01.0310	LmjF.01.0310	LmjL.01.0310	LmxM.01.0310	LmxMB.01.0310	LamH.01.0310	LbrM.01.0340	LbrL.01.0310	LbrcxL.01.0310	LpnM.01.0310	LpnL.01.0310	LtaP01.0310
LinJ.06.0580	LdoL.06.0560	LinM.06.0560	LtrX.06.0560	LmjF.06.0560	LmjL.06.0560	LmxM.06.0560	LmxMB.06.0650	LamH.06.0560	LbrM.06.0570	LbrL.06.0560	LbrxcL.06.0560	LpnM.06.0560	LpnL.06.0560	LtaP06.0530
LinJ.34.2710	LdoL.34.2850	LinM.34.2850	LtrX.34.2850	LmjF.34.2850	LmjL.34.2850	LmxM.33.2850	LmxMB.34.2850	LamH.34.2850						LtaP34.2770
