# Supplementary material for: The Dynamics of Lateral Gene Transfer in Genus Leishmania - A Route for Adaptation and Species Diversification
Source: PLoS Negl Trop Dis. 2016 Jan 5;10(1):e0004326. doi: 10.1371/journal.pntd.0004326 (PMC4711719; doi:10.1371/journal.pntd.0004326)
Supplement: S5 Table — Results from calculations for pairwise alignments of all orthologs obtained for each of the studied LGTs, using the modified Yang-Nielson method (MYN) [40] incorporated in the software package Ka/Ks_Calculator [41]. (XLSX) [file pntd.0004326.s005.xlsx]

## Sheet: LmjF.03.0390
Sequence	Method	Ka	Ks	Ka/Ks	P-Value(Fisher)	Length	S-Sites	N-Sites	Fold-Sites(0:2:4)	Substitutions	S-Substitutions	N-Substitutions	Fold-S-Substitutions(0:2:4)	Fold-N-Substitutions(0:2:4)	Divergence-Time	Substitution-Rate-Ratio(rTC:rAG:rTA:rCG:rTG:rCA/rCA)	GC(1:2:3)	ML-Score	AICc	Akaike-Weight	Model
>LinJ.03.0370>LmjF.03.0390	MYN	0.167177	0.140025	1.19391	0.526502	639	176.084	462.916	NA	91	22.2344	68.7656	NA	NA	0.159695	5,01113:3,70686:1:1:1:1	0,423611(0,417614:0,388258:0,464962)	NA	NA	NA	NA
>LinJ.03.0370>LmjL.03.0390	MYN	0.169572	0.149576	1.13369	0.619856	645	178.766	466.234	NA	94	23.897	70.103	NA	NA	0.16403	5,18212:3,68601:1:1:1:1	0,425189(0,419508:0,389205:0,466856)	NA	NA	NA	NA
>LinJ.03.0370>LdoL.03.0390	MYN	0.00418644	0.0062931	0.665242	0.726765	642	162.379	479.621	NA	3	1	2	NA	NA	0.00471927	2:2:1:1:1:1	0,361111(0,355114:0,333333:0,394886)	NA	NA	NA	NA
>LinJ.03.0370>LinM.03.0390	MYN	0.00208831	NA	NA	NA	642	162.392	479.608	NA	1	NA	1	NA	NA	0.00156008	2:2:1:1:1:1	0,360164(0,355114:0,331439:0,393939)	NA	NA	NA	NA
>LmjF.03.0390>LmjL.03.0390	MYN	NA	NA	NA	NA	1407	372.428	1034.57	NA	0	NA	NA	NA	NA	NA	2:2:1:1:1:1	0,555871(0,55303:0,510417:0,604167)	NA	NA	NA	NA
>LmjF.03.0390>LdoL.03.0390	MYN	0.162732	0.166813	0.975534	0.846544	1044	301.109	742.891	NA	152	44.4133	107.587	NA	NA	0.163909	3,80486:3,23011:1:1:1:1	0,491793(0,488636:0,454545:0,532197)	NA	NA	NA	NA
>LmjF.03.0390>LinM.03.0390	MYN	0.146843	0.160443	0.91523	0.616199	1029	299.228	729.772	NA	139	42.604	96.396	NA	NA	0.150798	4,0872:3,29323:1:1:1:1	0,490846(0,488636:0,452652:0,53125)	NA	NA	NA	NA
>LmjL.03.0390>LdoL.03.0390	MYN	0.164154	0.172691	0.950565	0.773936	1050	303.58	746.42	NA	155	46.1029	108.897	NA	NA	0.166623	3,90474:3,21519:1:1:1:1	0,493371(0,49053:0,455492:0,534091)	NA	NA	NA	NA
>LmjL.03.0390>LinM.03.0390	MYN	0.148305	0.166465	0.890907	0.551367	1035	301.764	733.236	NA	142	44.3153	97.6847	NA	NA	0.153599	4,20122:3,27782:1:1:1:1	0,492424(0,49053:0,453598:0,533144)	NA	NA	NA	NA
>LdoL.03.0390>LinM.03.0390	MYN	0.00632455	0.00697582	0.906638	0.929827	1092	293.576	798.424	NA	7	2	5	NA	NA	0.00649964	2:2:1:1:1:1	0,428346(0,426136:0,397727:0,461174)	NA	NA	NA	NA

## Sheet: LmjF.03.0680
Sequence	Method	Ka	Ks	Ka/Ks	P-Value(Fisher)	Length	S-Sites	N-Sites	Fold-Sites(0:2:4)	Substitutions	S-Substitutions	N-Substitutions	Fold-S-Substitutions(0:2:4)	Fold-N-Substitutions(0:2:4)	Divergence-Time	Substitution-Rate-Ratio(rTC:rAG:rTA:rCG:rTG:rCA/rCA)	GC(1:2:3)	ML-Score	AICc	Akaike-Weight	Model
>LpnL.03.0680>LpnM.03.0680	MYN	NA	NA	NA	NA	852	224.816	627.184	NA	0	NA	NA	NA	NA	NA	2:2:1:1:1:1	0,605324(0,631944:0,496528:0,6875)	NA	NA	NA	NA
>LpnL.03.0680>LbrM.03.0580	MYN	0.0147526	0.0216134	0.682567	0.541681	852	235.517	616.483	NA	14	5	9	NA	NA	0.0166491	3,51926:3,25248:1:1:1:1	0,604167(0,633681:0,496528:0,682292)	NA	NA	NA	NA
>LpnL.03.0680>LbrcXL.03.0680	MYN	0.0147678	0.0171439	0.861407	0.752528	852	236.147	615.853	NA	13	4	9	NA	NA	0.0154264	3,51926:3,25248:1:1:1:1	0,603588(0,633681:0,496528:0,680556)	NA	NA	NA	NA
>LpnL.03.0680>LbrL.03.0680	MYN	0.0147678	0.0171439	0.861407	0.752528	852	236.147	615.853	NA	13	4	9	NA	NA	0.0154264	3,51926:3,25248:1:1:1:1	0,603588(0,633681:0,496528:0,680556)	NA	NA	NA	NA
>LpnL.03.0680>LtaP03.0630	MYN	0.123134	0.400363	0.307556	4.63e-09	849	227.882	621.118	NA	134	64.3467	69.6533	NA	NA	0.197546	2,89132:5,71171:1:1:1:1	0,601852(0,644097:0,487847:0,673611)	NA	NA	NA	NA
>LpnL.03.0680>LmxM.03.0680	MYN	0.127475	0.261214	0.488011	0.000526718	849	227.367	621.633	NA	120	48.2467	71.7533	NA	NA	0.163291	4,60413:7,38459:1:1:1:1	0,618056(0,65625:0,496528:0,701389)	NA	NA	NA	NA
>LpnL.03.0680>LmxMB.03.0680	MYN	0.127475	0.261214	0.488011	0.000526718	849	227.367	621.633	NA	120	48.2467	71.7533	NA	NA	0.163291	4,60413:7,38459:1:1:1:1	0,618056(0,65625:0,496528:0,701389)	NA	NA	NA	NA
>LpnL.03.0680>LamH..03.0680	MYN	0.134011	0.265182	0.505354	0.00124038	849	224.246	624.754	NA	123	47.6786	75.3214	NA	NA	0.168657	4,59349:8,37231:1:1:1:1	0,617477(0,654514:0,494792:0,703125)	NA	NA	NA	NA
>LpnL.03.0680>LdoL.03.0680	MYN	0.114165	0.237105	0.481496	0.000647781	849	222.922	626.078	NA	109	43.4005	65.5995	NA	NA	0.146445	2,98655:4,9271:1:1:1:1	0,616898(0,651042:0,496528:0,703125)	NA	NA	NA	NA
>LpnL.03.0680>LinJ.03.0660	MYN	0.111727	0.250593	0.445852	0.000245854	849	220.508	628.492	NA	109	44.4292	64.5708	NA	NA	0.147795	2,72967:4,92704:1:1:1:1	0,618056(0,651042:0,498264:0,704861)	NA	NA	NA	NA
>LpnL.03.0680>LinM..03.0680	MYN	0.11358	0.251885	0.450917	0.000260104	849	220.08	628.92	NA	110	44.4264	65.5736	NA	NA	0.149432	2,72967:5,10809:1:1:1:1	0,618634(0,651042:0,5:0,704861)	NA	NA	NA	NA
>LpnL.03.0680>LtrX..03.0680	MYN	0.12116	0.262264	0.461977	0.000328871	852	216.549	635.451	NA	116	45.686	70.314	NA	NA	0.157024	2,81701:5,69423:1:1:1:1	0,621528(0,654514:0,498264:0,711806)	NA	NA	NA	NA
>LpnL.03.0680>LmjF.03.0680	MYN	0.125484	0.274528	0.45709	0.000125583	849	221.34	627.66	NA	121	49.2572	71.7428	NA	NA	0.164341	3,08178:5,20409:1:1:1:1	0,615741(0,644097:0,496528:0,706597)	NA	NA	NA	NA
>LpnL.03.0680>LmjL.03.0680	MYN	0.127898	0.270628	0.472597	0.000221129	849	223.199	625.801	NA	122	49.2402	72.7598	NA	NA	0.165421	3,32296:5,1406:1:1:1:1	0,616319(0,644097:0,498264:0,706597)	NA	NA	NA	NA
>LpnM.03.0680>LbrM.03.0580	MYN	0.0147526	0.0216134	0.682567	0.541681	852	235.517	616.483	NA	14	5	9	NA	NA	0.0166491	3,51926:3,25248:1:1:1:1	0,604167(0,633681:0,496528:0,682292)	NA	NA	NA	NA
>LpnM.03.0680>LbrcXL.03.0680	MYN	0.0147678	0.0171439	0.861407	0.752528	852	236.147	615.853	NA	13	4	9	NA	NA	0.0154264	3,51926:3,25248:1:1:1:1	0,603588(0,633681:0,496528:0,680556)	NA	NA	NA	NA
>LpnM.03.0680>LbrL.03.0680	MYN	0.0147678	0.0171439	0.861407	0.752528	852	236.147	615.853	NA	13	4	9	NA	NA	0.0154264	3,51926:3,25248:1:1:1:1	0,603588(0,633681:0,496528:0,680556)	NA	NA	NA	NA
>LpnM.03.0680>LtaP03.0630	MYN	0.123134	0.400363	0.307556	4.63e-09	849	227.882	621.118	NA	134	64.3467	69.6533	NA	NA	0.197546	2,89132:5,71171:1:1:1:1	0,601852(0,644097:0,487847:0,673611)	NA	NA	NA	NA
>LpnM.03.0680>LmxM.03.0680	MYN	0.127475	0.261214	0.488011	0.000526718	849	227.367	621.633	NA	120	48.2467	71.7533	NA	NA	0.163291	4,60413:7,38459:1:1:1:1	0,618056(0,65625:0,496528:0,701389)	NA	NA	NA	NA
>LpnM.03.0680>LmxMB.03.0680	MYN	0.127475	0.261214	0.488011	0.000526718	849	227.367	621.633	NA	120	48.2467	71.7533	NA	NA	0.163291	4,60413:7,38459:1:1:1:1	0,618056(0,65625:0,496528:0,701389)	NA	NA	NA	NA
>LpnM.03.0680>LamH..03.0680	MYN	0.134011	0.265182	0.505354	0.00124038	849	224.246	624.754	NA	123	47.6786	75.3214	NA	NA	0.168657	4,59349:8,37231:1:1:1:1	0,617477(0,654514:0,494792:0,703125)	NA	NA	NA	NA
>LpnM.03.0680>LdoL.03.0680	MYN	0.114165	0.237105	0.481496	0.000647781	849	222.922	626.078	NA	109	43.4005	65.5995	NA	NA	0.146445	2,98655:4,9271:1:1:1:1	0,616898(0,651042:0,496528:0,703125)	NA	NA	NA	NA
>LpnM.03.0680>LinJ.03.0660	MYN	0.111727	0.250593	0.445852	0.000245854	849	220.508	628.492	NA	109	44.4292	64.5708	NA	NA	0.147795	2,72967:4,92704:1:1:1:1	0,618056(0,651042:0,498264:0,704861)	NA	NA	NA	NA
>LpnM.03.0680>LinM..03.0680	MYN	0.11358	0.251885	0.450917	0.000260104	849	220.08	628.92	NA	110	44.4264	65.5736	NA	NA	0.149432	2,72967:5,10809:1:1:1:1	0,618634(0,651042:0,5:0,704861)	NA	NA	NA	NA
>LpnM.03.0680>LtrX..03.0680	MYN	0.12116	0.262264	0.461977	0.000328871	852	216.549	635.451	NA	116	45.686	70.314	NA	NA	0.157024	2,81701:5,69423:1:1:1:1	0,621528(0,654514:0,498264:0,711806)	NA	NA	NA	NA
>LpnM.03.0680>LmjF.03.0680	MYN	0.125484	0.274528	0.45709	0.000125583	849	221.34	627.66	NA	121	49.2572	71.7428	NA	NA	0.164341	3,08178:5,20409:1:1:1:1	0,615741(0,644097:0,496528:0,706597)	NA	NA	NA	NA
>LpnM.03.0680>LmjL.03.0680	MYN	0.127898	0.270628	0.472597	0.000221129	849	223.199	625.801	NA	122	49.2402	72.7598	NA	NA	0.165421	3,32296:5,1406:1:1:1:1	0,616319(0,644097:0,498264:0,706597)	NA	NA	NA	NA
>LbrM.03.0580>LbrcXL.03.0680	MYN	NA	0.00441245	0	NA	852	228.849	623.151	NA	1	1	NA	NA	NA	0.00118519	2:2:1:1:1:1	0,602431(0,635417:0,496528:0,675347)	NA	NA	NA	NA
>LbrM.03.0580>LbrL.03.0680	MYN	NA	0.00441245	0	NA	852	228.849	623.151	NA	1	1	NA	NA	NA	0.00118519	2:2:1:1:1:1	0,602431(0,635417:0,496528:0,675347)	NA	NA	NA	NA
>LbrM.03.0580>LtaP03.0630	MYN	0.121149	0.446295	0.271454	3.29e-10	849	227.805	621.195	NA	136	67.4145	68.5855	NA	NA	0.208392	2,59712:5,83383:1:1:1:1	0,600694(0,645833:0,487847:0,668403)	NA	NA	NA	NA
>LbrM.03.0580>LmxM.03.0680	MYN	0.123658	0.28232	0.438006	5.66e-05	849	228.197	620.803	NA	121	51.2929	69.7071	NA	NA	0.166303	4,38114:7,55589:1:1:1:1	0,616898(0,657986:0,496528:0,696181)	NA	NA	NA	NA
>LbrM.03.0580>LmxMB.03.0680	MYN	0.123658	0.28232	0.438006	5.66e-05	849	228.197	620.803	NA	121	51.2929	69.7071	NA	NA	0.166303	4,38114:7,55589:1:1:1:1	0,616898(0,657986:0,496528:0,696181)	NA	NA	NA	NA
>LbrM.03.0580>LamH..03.0680	MYN	0.129057	0.291478	0.442769	6.22e-05	849	225.262	623.738	NA	124	51.3476	72.6524	NA	NA	0.172152	4,36517:8,57018:1:1:1:1	0,616319(0,65625:0,494792:0,697917)	NA	NA	NA	NA
>LbrM.03.0580>LdoL.03.0680	MYN	0.110394	0.259349	0.425657	6.51e-05	849	223.204	625.796	NA	110	46.4389	63.5611	NA	NA	0.149554	2,71084:4,91941:1:1:1:1	0,615741(0,652778:0,496528:0,697917)	NA	NA	NA	NA
>LbrM.03.0580>LinJ.03.0660	MYN	0.107974	0.275222	0.392315	2.07e-05	849	220.716	628.284	NA	110	47.4683	62.5317	NA	NA	0.151454	2,44545:4,91789:1:1:1:1	0,616898(0,652778:0,498264:0,699653)	NA	NA	NA	NA
>LbrM.03.0580>LinM..03.0680	MYN	0.109824	0.27691	0.396605	2.27e-05	849	220.325	628.675	NA	111	47.4658	63.5342	NA	NA	0.153185	2,44545:5,10552:1:1:1:1	0,617477(0,652778:0,5:0,699653)	NA	NA	NA	NA
>LbrM.03.0580>LtrX..03.0680	MYN	0.117542	0.28539	0.411863	3.19e-05	852	217.424	634.576	NA	117	48.7076	68.2924	NA	NA	0.160375	2,57208:5,66533:1:1:1:1	0,62037(0,65625:0,498264:0,706597)	NA	NA	NA	NA
>LbrM.03.0580>LmjF.03.0680	MYN	0.121841	0.295024	0.412988	1.09e-05	849	222.489	626.511	NA	122	52.2932	69.7068	NA	NA	0.167226	2,8827:5,1644:1:1:1:1	0,614583(0,645833:0,496528:0,701389)	NA	NA	NA	NA
>LbrM.03.0580>LmjL.03.0680	MYN	0.12425	0.290192	0.428166	2.1e-05	849	224.426	624.574	NA	123	52.2753	70.7247	NA	NA	0.168116	3,13402:5,11262:1:1:1:1	0,615162(0,645833:0,498264:0,701389)	NA	NA	NA	NA
>LbrcXL.03.0680>LbrL.03.0680	MYN	NA	NA	NA	NA	852	229.449	622.551	NA	0	NA	NA	NA	NA	NA	2:2:1:1:1:1	0,601852(0,635417:0,496528:0,673611)	NA	NA	NA	NA
>LbrcXL.03.0680>LtaP03.0630	MYN	0.121291	0.452548	0.268018	1.89e-10	849	228.571	620.429	NA	137	68.4194	68.5806	NA	NA	0.210473	2,59712:5,88308:1:1:1:1	0,600116(0,645833:0,487847:0,666667)	NA	NA	NA	NA
>LbrcXL.03.0680>LmxM.03.0680	MYN	0.123794	0.287591	0.430451	3.84e-05	849	228.924	620.076	NA	122	52.2988	69.7012	NA	NA	0.16796	4,38114:7,61906:1:1:1:1	0,616319(0,657986:0,496528:0,694444)	NA	NA	NA	NA
>LbrcXL.03.0680>LmxMB.03.0680	MYN	0.123794	0.287591	0.430451	3.84e-05	849	228.924	620.076	NA	122	52.2988	69.7012	NA	NA	0.16796	4,38114:7,61906:1:1:1:1	0,616319(0,657986:0,496528:0,694444)	NA	NA	NA	NA
>LbrcXL.03.0680>LamH..03.0680	MYN	0.129217	0.296767	0.435416	4.12e-05	849	226.04	622.96	NA	125	52.3512	72.6488	NA	NA	0.173826	4,36517:8,63606:1:1:1:1	0,615741(0,65625:0,494792:0,696181)	NA	NA	NA	NA
>LbrcXL.03.0680>LdoL.03.0680	MYN	0.110491	0.264684	0.417445	4.18e-05	849	223.845	625.155	NA	111	47.4456	63.5544	NA	NA	0.151145	2,71084:4,97847:1:1:1:1	0,615162(0,652778:0,496528:0,696181)	NA	NA	NA	NA
>LbrcXL.03.0680>LinJ.03.0660	MYN	0.108073	0.28063	0.385108	1.33e-05	849	221.377	627.623	NA	111	48.4745	62.5255	NA	NA	0.153067	2,44545:4,97835:1:1:1:1	0,616319(0,652778:0,498264:0,697917)	NA	NA	NA	NA
>LbrcXL.03.0680>LinM..03.0680	MYN	0.109928	0.282304	0.389395	1.43e-05	849	220.999	628.001	NA	112	48.4719	63.5281	NA	NA	0.154798	2,44545:5,16598:1:1:1:1	0,616898(0,652778:0,5:0,697917)	NA	NA	NA	NA
>LbrcXL.03.0680>LtrX..03.0680	MYN	0.117676	0.291006	0.404375	2.03e-05	852	218.151	633.849	NA	118	49.7095	68.2905	NA	NA	0.162056	2,57208:5,73524:1:1:1:1	0,619792(0,65625:0,498264:0,704861)	NA	NA	NA	NA
>LbrcXL.03.0680>LmjF.03.0680	MYN	0.121951	0.300911	0.405272	7.08e-06	849	223.111	625.889	NA	123	53.2998	69.7002	NA	NA	0.16898	2,8827:5,22473:1:1:1:1	0,614005(0,645833:0,496528:0,699653)	NA	NA	NA	NA
>LbrcXL.03.0680>LmjL.03.0680	MYN	0.124357	0.296086	0.420002	1.39e-05	849	225.026	623.974	NA	124	53.2821	70.7179	NA	NA	0.169873	3,13402:5,17197:1:1:1:1	0,614583(0,645833:0,498264:0,699653)	NA	NA	NA	NA
>LbrL.03.0680>LtaP03.0630	MYN	0.121291	0.452548	0.268018	1.89e-10	849	228.571	620.429	NA	137	68.4194	68.5806	NA	NA	0.210473	2,59712:5,88308:1:1:1:1	0,600116(0,645833:0,487847:0,666667)	NA	NA	NA	NA
>LbrL.03.0680>LmxM.03.0680	MYN	0.123794	0.287591	0.430451	3.84e-05	849	228.924	620.076	NA	122	52.2988	69.7012	NA	NA	0.16796	4,38114:7,61906:1:1:1:1	0,616319(0,657986:0,496528:0,694444)	NA	NA	NA	NA
>LbrL.03.0680>LmxMB.03.0680	MYN	0.123794	0.287591	0.430451	3.84e-05	849	228.924	620.076	NA	122	52.2988	69.7012	NA	NA	0.16796	4,38114:7,61906:1:1:1:1	0,616319(0,657986:0,496528:0,694444)	NA	NA	NA	NA
>LbrL.03.0680>LamH..03.0680	MYN	0.129217	0.296767	0.435416	4.12e-05	849	226.04	622.96	NA	125	52.3512	72.6488	NA	NA	0.173826	4,36517:8,63606:1:1:1:1	0,615741(0,65625:0,494792:0,696181)	NA	NA	NA	NA
>LbrL.03.0680>LdoL.03.0680	MYN	0.110491	0.264684	0.417445	4.18e-05	849	223.845	625.155	NA	111	47.4456	63.5544	NA	NA	0.151145	2,71084:4,97847:1:1:1:1	0,615162(0,652778:0,496528:0,696181)	NA	NA	NA	NA
>LbrL.03.0680>LinJ.03.0660	MYN	0.108073	0.28063	0.385108	1.33e-05	849	221.377	627.623	NA	111	48.4745	62.5255	NA	NA	0.153067	2,44545:4,97835:1:1:1:1	0,616319(0,652778:0,498264:0,697917)	NA	NA	NA	NA
>LbrL.03.0680>LinM..03.0680	MYN	0.109928	0.282304	0.389395	1.43e-05	849	220.999	628.001	NA	112	48.4719	63.5281	NA	NA	0.154798	2,44545:5,16598:1:1:1:1	0,616898(0,652778:0,5:0,697917)	NA	NA	NA	NA
>LbrL.03.0680>LtrX..03.0680	MYN	0.117676	0.291006	0.404375	2.03e-05	852	218.151	633.849	NA	118	49.7095	68.2905	NA	NA	0.162056	2,57208:5,73524:1:1:1:1	0,619792(0,65625:0,498264:0,704861)	NA	NA	NA	NA
>LbrL.03.0680>LmjF.03.0680	MYN	0.121951	0.300911	0.405272	7.08e-06	849	223.111	625.889	NA	123	53.2998	69.7002	NA	NA	0.16898	2,8827:5,22473:1:1:1:1	0,614005(0,645833:0,496528:0,699653)	NA	NA	NA	NA
>LbrL.03.0680>LmjL.03.0680	MYN	0.124357	0.296086	0.420002	1.39e-05	849	225.026	623.974	NA	124	53.2821	70.7179	NA	NA	0.169873	3,13402:5,17197:1:1:1:1	0,614583(0,645833:0,498264:0,699653)	NA	NA	NA	NA
>LtaP03.0630>LmxM.03.0680	MYN	0.0693804	0.255248	0.271815	7.95e-09	852	239.478	612.522	NA	90	49.7431	40.2569	NA	NA	0.121624	4,54253:5,60848:1:1:1:1	0,614583(0,668403:0,487847:0,6875)	NA	NA	NA	NA
>LtaP03.0630>LmxMB.03.0680	MYN	0.0693804	0.255248	0.271815	7.95e-09	852	239.478	612.522	NA	90	49.7431	40.2569	NA	NA	0.121624	4,54253:5,60848:1:1:1:1	0,614583(0,668403:0,487847:0,6875)	NA	NA	NA	NA
>LtaP03.0630>LamH..03.0680	MYN	0.0705489	0.228785	0.308364	4.31e-07	852	237.638	614.362	NA	86	45	41	NA	NA	0.114684	4,42441:5,75068:1:1:1:1	0,614005(0,666667:0,486111:0,689236)	NA	NA	NA	NA
>LtaP03.0630>LdoL.03.0680	MYN	0.0616952	0.284596	0.216782	1.06e-10	852	235.695	616.305	NA	88	51.7114	36.2886	NA	NA	0.123358	3,30279:3,75699:1:1:1:1	0,613426(0,663194:0,487847:0,689236)	NA	NA	NA	NA
>LtaP03.0630>LinJ.03.0660	MYN	0.0593927	0.289619	0.205072	3.95e-11	852	230.894	621.106	NA	86	50.7259	35.2741	NA	NA	0.121785	2,65964:3,66942:1:1:1:1	0,614583(0,663194:0,489583:0,690972)	NA	NA	NA	NA
>LtaP03.0630>LinM..03.0680	MYN	0.06116	0.291708	0.209662	5.89e-11	852	230.59	621.41	NA	87	50.7222	36.2778	NA	NA	0.123557	2,65964:3,86532:1:1:1:1	0,615162(0,663194:0,491319:0,690972)	NA	NA	NA	NA
>LtaP03.0630>LtrX..03.0680	MYN	0.0673907	0.258398	0.260802	1.36e-08	852	228.5	623.5	NA	87	47	40	NA	NA	0.118618	2,82255:4,13602:1:1:1:1	0,618056(0,666667:0,489583:0,697917)	NA	NA	NA	NA
>LtaP03.0630>LmjF.03.0680	MYN	0.0698912	0.277187	0.252144	1.16e-09	852	229.244	622.756	NA	92	50.652	41.348	NA	NA	0.125667	2,65727:3,90103:1:1:1:1	0,612269(0,65625:0,487847:0,692708)	NA	NA	NA	NA
>LtaP03.0630>LmjL.03.0680	MYN	0.0719635	0.272283	0.264297	4.15e-09	852	231.335	620.665	NA	93	50.6358	42.3642	NA	NA	0.126354	2,9217:3,81377:1:1:1:1	0,612847(0,65625:0,489583:0,692708)	NA	NA	NA	NA
>LmxM.03.0680>LmxMB.03.0680	MYN	NA	NA	NA	NA	852	226.41	625.59	NA	0	NA	NA	NA	NA	NA	2:2:1:1:1:1	0,630787(0,680556:0,496528:0,715278)	NA	NA	NA	NA
>LmxM.03.0680>LamH..03.0680	MYN	0.00823691	0.0171003	0.481682	0.240746	852	237.166	614.834	NA	9	4	5	NA	NA	0.0107042	3,88371:2,7322:1:1:1:1	0,630208(0,678819:0,494792:0,717014)	NA	NA	NA	NA
>LmxM.03.0680>LdoL.03.0680	MYN	0.04508	0.0778108	0.579354	0.0902933	852	249.869	602.131	NA	44	18	26	NA	NA	0.0546791	17,8023:14,5884:1:1:1:1	0,62963(0,675347:0,496528:0,717014)	NA	NA	NA	NA
>LmxM.03.0680>LinJ.03.0660	MYN	0.0432475	0.0830335	0.520844	0.0415771	852	248.833	603.167	NA	44	19	25	NA	NA	0.0548673	17,6271:14,59:1:1:1:1	0,630787(0,675347:0,498264:0,71875)	NA	NA	NA	NA
>LmxM.03.0680>LinM..03.0680	MYN	0.0449401	0.0837239	0.536766	0.061804	852	247.229	604.771	NA	45	19	26	NA	NA	0.0561942	17,6271:15,573:1:1:1:1	0,631366(0,675347:0,5:0,71875)	NA	NA	NA	NA
>LmxM.03.0680>LtrX..03.0680	MYN	0.0470744	0.0736123	0.639491	0.169401	852	233.498	618.502	NA	44	16	28	NA	NA	0.0543473	9,85039:11,8039:1:1:1:1	0,634259(0,678819:0,498264:0,725694)	NA	NA	NA	NA
>LmxM.03.0680>LmjF.03.0680	MYN	0.0507703	0.0970138	0.52333	0.0346995	852	235.426	616.574	NA	51	21	30	NA	NA	0.0635484	11,3789:14,2239:1:1:1:1	0,628472(0,668403:0,496528:0,720486)	NA	NA	NA	NA
>LmxM.03.0680>LmjL.03.0680	MYN	0.0528605	0.095522	0.553385	0.0545722	852	238.825	613.175	NA	52	21	31	NA	NA	0.064819	12,4648:13,6584:1:1:1:1	0,629051(0,668403:0,498264:0,720486)	NA	NA	NA	NA
>LmxMB.03.0680>LamH..03.0680	MYN	0.00823691	0.0171003	0.481682	0.240746	852	237.166	614.834	NA	9	4	5	NA	NA	0.0107042	3,88371:2,7322:1:1:1:1	0,630208(0,678819:0,494792:0,717014)	NA	NA	NA	NA
>LmxMB.03.0680>LdoL.03.0680	MYN	0.04508	0.0778108	0.579354	0.0902933	852	249.869	602.131	NA	44	18	26	NA	NA	0.0546791	17,8023:14,5884:1:1:1:1	0,62963(0,675347:0,496528:0,717014)	NA	NA	NA	NA
>LmxMB.03.0680>LinJ.03.0660	MYN	0.0432475	0.0830335	0.520844	0.0415771	852	248.833	603.167	NA	44	19	25	NA	NA	0.0548673	17,6271:14,59:1:1:1:1	0,630787(0,675347:0,498264:0,71875)	NA	NA	NA	NA
>LmxMB.03.0680>LinM..03.0680	MYN	0.0449401	0.0837239	0.536766	0.061804	852	247.229	604.771	NA	45	19	26	NA	NA	0.0561942	17,6271:15,573:1:1:1:1	0,631366(0,675347:0,5:0,71875)	NA	NA	NA	NA
>LmxMB.03.0680>LtrX..03.0680	MYN	0.0470744	0.0736123	0.639491	0.169401	852	233.498	618.502	NA	44	16	28	NA	NA	0.0543473	9,85039:11,8039:1:1:1:1	0,634259(0,678819:0,498264:0,725694)	NA	NA	NA	NA
>LmxMB.03.0680>LmjF.03.0680	MYN	0.0507703	0.0970138	0.52333	0.0346995	852	235.426	616.574	NA	51	21	30	NA	NA	0.0635484	11,3789:14,2239:1:1:1:1	0,628472(0,668403:0,496528:0,720486)	NA	NA	NA	NA
>LmxMB.03.0680>LmjL.03.0680	MYN	0.0528605	0.095522	0.553385	0.0545722	852	238.825	613.175	NA	52	21	31	NA	NA	0.064819	12,4648:13,6584:1:1:1:1	0,629051(0,668403:0,498264:0,720486)	NA	NA	NA	NA
>LamH..03.0680>LdoL.03.0680	MYN	0.0453499	0.0850541	0.533188	0.0588372	852	233.129	618.871	NA	45	18	27	NA	NA	0.056214	7,97523:10,4723:1:1:1:1	0,629051(0,673611:0,494792:0,71875)	NA	NA	NA	NA
>LamH..03.0680>LinJ.03.0660	MYN	0.0432826	0.0817305	0.529577	0.0754869	852	228.776	623.224	NA	43	17	26	NA	NA	0.0536065	6,86348:10,4602:1:1:1:1	0,630208(0,673611:0,496528:0,720486)	NA	NA	NA	NA
>LamH..03.0680>LinM..03.0680	MYN	0.0449277	0.0824275	0.545057	0.0793755	852	227.483	624.517	NA	44	17	27	NA	NA	0.0549401	6,86348:11,1911:1:1:1:1	0,630787(0,673611:0,498264:0,720486)	NA	NA	NA	NA
>LamH..03.0680>LtrX..03.0680	MYN	0.0475761	0.0686072	0.693456	0.28707	852	219.188	632.812	NA	43	14	29	NA	NA	0.0529866	3,92931:7,21665:1:1:1:1	0,633681(0,677083:0,496528:0,727431)	NA	NA	NA	NA
>LamH..03.0680>LmjF.03.0680	MYN	0.052424	0.077597	0.675594	0.243588	852	234.68	617.32	NA	48	17	31	NA	NA	0.0593578	11,4671:13,9326:1:1:1:1	0,627894(0,666667:0,494792:0,722222)	NA	NA	NA	NA
>LamH..03.0680>LmjL.03.0680	MYN	0.054541	0.0764075	0.713818	0.324673	852	238.198	613.802	NA	49	17	32	NA	NA	0.0606544	12,2997:12,8614:1:1:1:1	0,628472(0,666667:0,496528:0,722222)	NA	NA	NA	NA
>LdoL.03.0680>LinJ.03.0660	MYN	0.00159812	0.00449877	0.355235	0.613239	852	224.108	627.892	NA	2	1	1	NA	NA	0.0023611	2:2:1:1:1:1	0,62963(0,670139:0,498264:0,720486)	NA	NA	NA	NA
>LdoL.03.0680>LinM..03.0680	MYN	0.00319626	0.00449594	0.710922	0.736065	852	224.247	627.753	NA	3	1	2	NA	NA	0.00353834	2:2:1:1:1:1	0,630208(0,670139:0,5:0,720486)	NA	NA	NA	NA
>LdoL.03.0680>LtrX..03.0680	MYN	0.0263734	0.0552216	0.477593	0.0812089	852	231.76	620.24	NA	28	12	16	NA	NA	0.0342207	8,85202:10,8425:1:1:1:1	0,633102(0,673611:0,498264:0,727431)	NA	NA	NA	NA
>LdoL.03.0680>LmjF.03.0680	MYN	0.0250481	0.0855775	0.292695	0.000630033	852	239.798	612.202	NA	34	19	15	NA	NA	0.0420842	24,7852:28,2137:1:1:1:1	0,627315(0,663194:0,496528:0,722222)	NA	NA	NA	NA
>LdoL.03.0680>LmjL.03.0680	MYN	0.0270156	0.0836231	0.323064	0.0017263	852	245.384	606.616	NA	35	19	16	NA	NA	0.0433191	29,1715:27,1099:1:1:1:1	0,627894(0,663194:0,498264:0,722222)	NA	NA	NA	NA
>LinJ.03.0660>LinM..03.0680	MYN	0.00159665	NA	NA	NA	852	223.802	628.198	NA	1	NA	1	NA	NA	0.00117725	2:2:1:1:1:1	0,631366(0,670139:0,501736:0,722222)	NA	NA	NA	NA
>LinJ.03.0660>LtrX..03.0680	MYN	0.0243802	0.0523455	0.465755	0.0703888	852	224.153	627.847	NA	26	11	15	NA	NA	0.0317376	6,71843:10,8299:1:1:1:1	0,634259(0,673611:0,5:0,729167)	NA	NA	NA	NA
>LinJ.03.0660>LmjF.03.0680	MYN	0.0231056	0.082932	0.278609	0.00044558	852	233.721	618.279	NA	32	18	14	NA	NA	0.0395172	20,3998:28,3288:1:1:1:1	0,628472(0,663194:0,498264:0,723958)	NA	NA	NA	NA
>LinJ.03.0660>LmjL.03.0680	MYN	0.0250536	0.0807331	0.310326	0.00122446	852	239.914	612.086	NA	33	18	15	NA	NA	0.0407323	24,7352:27,2042:1:1:1:1	0,629051(0,663194:0,5:0,723958)	NA	NA	NA	NA
>LinM..03.0680>LtrX..03.0680	MYN	0.025953	0.0530704	0.48903	0.115259	852	221.909	630.091	NA	27	11	16	NA	NA	0.0330159	6,71843:12,1935:1:1:1:1	0,634838(0,673611:0,501736:0,729167)	NA	NA	NA	NA
>LinM..03.0680>LmjF.03.0680	MYN	0.024711	0.0837585	0.295027	0.000938227	852	231.594	620.406	NA	33	18	15	NA	NA	0.0407615	20,3998:31,0052:1:1:1:1	0,629051(0,663194:0,5:0,723958)	NA	NA	NA	NA
>LinM..03.0680>LmjL.03.0680	MYN	0.0266671	0.0815147	0.327145	0.00160267	852	237.613	614.387	NA	34	18	16	NA	NA	0.0419635	24,7352:29,8843:1:1:1:1	0,62963(0,663194:0,501736:0,723958)	NA	NA	NA	NA
>LtrX..03.0680>LmjF.03.0680	MYN	0.0234069	0.0390398	0.599565	0.248169	852	242.305	609.695	NA	23	9	14	NA	NA	0.0278528	9,04837:5,46706:1:1:1:1	0,631944(0,666667:0,498264:0,730903)	NA	NA	NA	NA
>LtrX..03.0680>LmjL.03.0680	MYN	0.0253352	0.0384043	0.659699	0.36539	852	247.369	604.631	NA	24	9	15	NA	NA	0.0291297	10,9124:5,46706:1:1:1:1	0,632523(0,666667:0,5:0,730903)	NA	NA	NA	NA
>LmjF.03.0680>LmjL.03.0680	MYN	0.00158667	NA	NA	NA	852	219.562	632.438	NA	1	NA	1	NA	NA	0.00117778	2:2:1:1:1:1	0,626736(0,65625:0,498264:0,725694)	NA	NA	NA	NA

## Sheet: LmjF.06.1080
Sequence	Method	Ka	Ks	Ka/Ks	P-Value(Fisher)	Length	S-Sites	N-Sites	Fold-Sites(0:2:4)	Substitutions	S-Substitutions	N-Substitutions	Fold-S-Substitutions(0:2:4)	Fold-N-Substitutions(0:2:4)	Divergence-Time	Substitution-Rate-Ratio(rTC:rAG:rTA:rCG:rTG:rCA/rCA)	GC(1:2:3)	ML-Score	AICc	Akaike-Weight	Model
>LpnL.16.1080>LpnM.06.1080	MYN	NA	NA	NA	NA	672	132.176	539.824	NA	0	NA	NA	NA	NA	NA	2:2:1:1:1:1	0,592593(0,591111:0,426667:0,76)	NA	NA	NA	NA
>LpnL.16.1080>LbrM.06.1060	MYN	0.00771977	0.0270609	0.285274	0.128082	672	151.094	520.906	NA	8	4	4	NA	NA	0.0120685	5,7031:3,19414:1:1:1:1	0,593333(0,593333:0,424444:0,762222)	NA	NA	NA	NA
>LpnL.16.1080>LbrcXL.06.1080	MYN	0.0115314	0.0352097	0.327507	0.092934	672	147.025	524.975	NA	11	5	6	NA	NA	0.0167119	7,14223:8,05427:1:1:1:1	0,593333(0,591111:0,426667:0,762222)	NA	NA	NA	NA
>LpnL.16.1080>LbrL.06.1080	MYN	0.00952398	0.0287592	0.331163	0.0666264	672	142.744	529.256	NA	9	4	5	NA	NA	0.0136099	5,68651:8,05427:1:1:1:1	0,593333(0,591111:0,426667:0,762222)	NA	NA	NA	NA
>LpnL.16.1080>LamH.06.1080	MYN	0.150485	1.0898	0.138085	1.07936e-18	669	136.154	532.846	NA	141	68.8051	72.1949	NA	NA	0.341653	3,5173:3,24802:1:1:1:1	0,601481(0,6:0,431111:0,773333)	NA	NA	NA	NA
>LpnL.16.1080>LmxMB.06.1080	MYN	0.15398	1.0229	0.150533	9.91189e-17	669	144.614	524.386	NA	141	68.7055	72.2945	NA	NA	0.34181	4,88402:3,06773:1:1:1:1	0,602222(0,602222:0,431111:0,773333)	NA	NA	NA	NA
>LpnL.16.1080>LmxM.06.1080	MYN	0.155473	0.996172	0.15607	1.27969e-16	672	144.652	527.348	NA	142	68.6744	73.3256	NA	NA	0.336438	4,88374:2,95556:1:1:1:1	0,605185(0,604444:0,433333:0,777778)	NA	NA	NA	NA
>LpnL.16.1080>LinJ.06.1120	MYN	0.143109	1.12186	0.127565	2.33707e-19	672	120.261	551.739	NA	134	62.4464	71.5536	NA	NA	0.318265	2,45799:4,26549:1:1:1:1	0,607407(0,593333:0,433333:0,795556)	NA	NA	NA	NA
>LpnL.16.1080>LdoL.06.1080	MYN	0.140556	1.11228	0.126368	3.25939e-19	672	119.203	552.797	NA	132	61.4864	70.5136	NA	NA	0.312926	2,51227:4,45431:1:1:1:1	0,608148(0,588889:0,437778:0,797778)	NA	NA	NA	NA
>LpnL.16.1080>LinM.06.1080	MYN	0.143109	1.12186	0.127565	2.33707e-19	672	120.261	551.739	NA	134	62.4464	71.5536	NA	NA	0.318265	2,45799:4,26549:1:1:1:1	0,607407(0,593333:0,433333:0,795556)	NA	NA	NA	NA
>LpnL.16.1080>LtrX.06.1080	MYN	0.194546	1.30922	0.148597	4.35423e-11	441	72.1824	368.818	NA	102	39.2266	62.7734	NA	NA	0.376994	1,7088:4,08779:1:1:1:1	0,501481(0,477778:0,362222:0,664444)	NA	NA	NA	NA
>LpnL.16.1080>LmjF.06.1080	MYN	0.145421	1.09993	0.13221	5.76342e-19	672	120.903	551.097	NA	135	62.5266	72.4734	NA	NA	0.317152	1,94198:4,29255:1:1:1:1	0,604444(0,595556:0,433333:0,784444)	NA	NA	NA	NA
>LpnL.16.1080>LmjL.06.1080	MYN	0.145421	1.09993	0.13221	5.76342e-19	672	120.903	551.097	NA	135	62.5266	72.4734	NA	NA	0.317152	1,94198:4,29255:1:1:1:1	0,604444(0,595556:0,433333:0,784444)	NA	NA	NA	NA
>LpnL.16.1080>LtaP06.1060	MYN	0.244066	1.94527	0.125466	3.4435e-17	669	133.165	535.835	NA	190	78.9045	111.095	NA	NA	0.582692	2,29203:3,04103:1:1:1:1	0,585185(0,58:0,424444:0,751111)	NA	NA	NA	NA
>LpnM.06.1080>LbrM.06.1060	MYN	0.00771977	0.0270609	0.285274	0.128082	672	151.094	520.906	NA	8	4	4	NA	NA	0.0120685	5,7031:3,19414:1:1:1:1	0,593333(0,593333:0,424444:0,762222)	NA	NA	NA	NA
>LpnM.06.1080>LbrcXL.06.1080	MYN	0.0115314	0.0352097	0.327507	0.092934	672	147.025	524.975	NA	11	5	6	NA	NA	0.0167119	7,14223:8,05427:1:1:1:1	0,593333(0,591111:0,426667:0,762222)	NA	NA	NA	NA
>LpnM.06.1080>LbrL.06.1080	MYN	0.00952398	0.0287592	0.331163	0.0666264	672	142.744	529.256	NA	9	4	5	NA	NA	0.0136099	5,68651:8,05427:1:1:1:1	0,593333(0,591111:0,426667:0,762222)	NA	NA	NA	NA
>LpnM.06.1080>LamH.06.1080	MYN	0.150485	1.0898	0.138085	1.07936e-18	669	136.154	532.846	NA	141	68.8051	72.1949	NA	NA	0.341653	3,5173:3,24802:1:1:1:1	0,601481(0,6:0,431111:0,773333)	NA	NA	NA	NA
>LpnM.06.1080>LmxMB.06.1080	MYN	0.15398	1.0229	0.150533	9.91189e-17	669	144.614	524.386	NA	141	68.7055	72.2945	NA	NA	0.34181	4,88402:3,06773:1:1:1:1	0,602222(0,602222:0,431111:0,773333)	NA	NA	NA	NA
>LpnM.06.1080>LmxM.06.1080	MYN	0.155473	0.996172	0.15607	1.27969e-16	672	144.652	527.348	NA	142	68.6744	73.3256	NA	NA	0.336438	4,88374:2,95556:1:1:1:1	0,605185(0,604444:0,433333:0,777778)	NA	NA	NA	NA
>LpnM.06.1080>LinJ.06.1120	MYN	0.143109	1.12186	0.127565	2.33707e-19	672	120.261	551.739	NA	134	62.4464	71.5536	NA	NA	0.318265	2,45799:4,26549:1:1:1:1	0,607407(0,593333:0,433333:0,795556)	NA	NA	NA	NA
>LpnM.06.1080>LdoL.06.1080	MYN	0.140556	1.11228	0.126368	3.25939e-19	672	119.203	552.797	NA	132	61.4864	70.5136	NA	NA	0.312926	2,51227:4,45431:1:1:1:1	0,608148(0,588889:0,437778:0,797778)	NA	NA	NA	NA
>LpnM.06.1080>LinM.06.1080	MYN	0.143109	1.12186	0.127565	2.33707e-19	672	120.261	551.739	NA	134	62.4464	71.5536	NA	NA	0.318265	2,45799:4,26549:1:1:1:1	0,607407(0,593333:0,433333:0,795556)	NA	NA	NA	NA
>LpnM.06.1080>LtrX.06.1080	MYN	0.194546	1.30922	0.148597	4.35423e-11	441	72.1824	368.818	NA	102	39.2266	62.7734	NA	NA	0.376994	1,7088:4,08779:1:1:1:1	0,501481(0,477778:0,362222:0,664444)	NA	NA	NA	NA
>LpnM.06.1080>LmjF.06.1080	MYN	0.145421	1.09993	0.13221	5.76342e-19	672	120.903	551.097	NA	135	62.5266	72.4734	NA	NA	0.317152	1,94198:4,29255:1:1:1:1	0,604444(0,595556:0,433333:0,784444)	NA	NA	NA	NA
>LpnM.06.1080>LmjL.06.1080	MYN	0.145421	1.09993	0.13221	5.76342e-19	672	120.903	551.097	NA	135	62.5266	72.4734	NA	NA	0.317152	1,94198:4,29255:1:1:1:1	0,604444(0,595556:0,433333:0,784444)	NA	NA	NA	NA
>LpnM.06.1080>LtaP06.1060	MYN	0.244066	1.94527	0.125466	3.4435e-17	669	133.165	535.835	NA	190	78.9045	111.095	NA	NA	0.582692	2,29203:3,04103:1:1:1:1	0,585185(0,58:0,424444:0,751111)	NA	NA	NA	NA
>LbrM.06.1060>LbrcXL.06.1080	MYN	0.0074342	0.00779036	0.954282	0.785861	672	130.504	541.496	NA	5	1	4	NA	NA	0.00750337	2:2:1:1:1:1	0,594074(0,593333:0,424444:0,764444)	NA	NA	NA	NA
>LbrM.06.1060>LbrL.06.1080	MYN	0.00557608	NA	NA	NA	672	130.748	541.252	NA	3	NA	3	NA	NA	0.00449117	2:2:1:1:1:1	0,594074(0,593333:0,424444:0,764444)	NA	NA	NA	NA
>LbrM.06.1060>LamH.06.1080	MYN	0.142364	1.91366	0.0743936	1.2871e-22	669	123.329	545.671	NA	139	68.5496	70.4504	NA	NA	0.4689	1,64926:2,79127:1:1:1:1	0,602222(0,602222:0,428889:0,775556)	NA	NA	NA	NA
>LbrM.06.1060>LmxMB.06.1080	MYN	0.142328	1.90061	0.0748852	1.39015e-22	669	123.442	545.558	NA	139	68.5406	70.4594	NA	NA	0.466762	1,59541:2,60831:1:1:1:1	0,602963(0,604444:0,428889:0,775556)	NA	NA	NA	NA
>LbrM.06.1060>LmxM.06.1080	MYN	0.143649	1.81234	0.0792614	1.55408e-22	672	123.185	548.815	NA	140	68.5104	71.4896	NA	NA	0.449538	1,60081:2,5982:1:1:1:1	0,605926(0,606667:0,431111:0,78)	NA	NA	NA	NA
>LbrM.06.1060>LinJ.06.1120	MYN	0.141206	1.14639	0.123174	1.93436e-19	672	118.336	553.664	NA	132	61.0437	70.9563	NA	NA	0.318214	2,23859:4,17932:1:1:1:1	0,608148(0,595556:0,431111:0,797778)	NA	NA	NA	NA
>LbrM.06.1060>LdoL.06.1080	MYN	0.138667	1.13733	0.121924	2.68422e-19	672	117.245	554.755	NA	130	60.0804	69.9196	NA	NA	0.312906	2,28761:4,36371:1:1:1:1	0,608889(0,591111:0,435556:0,8)	NA	NA	NA	NA
>LbrM.06.1060>LinM.06.1080	MYN	0.141206	1.14639	0.123174	1.93436e-19	672	118.336	553.664	NA	132	61.0437	70.9563	NA	NA	0.318214	2,23859:4,17932:1:1:1:1	0,608148(0,595556:0,431111:0,797778)	NA	NA	NA	NA
>LbrM.06.1060>LtrX.06.1080	MYN	0.199121	1.04172	0.191145	4.27012e-09	441	74.8079	366.192	NA	101	37.4815	63.5185	NA	NA	0.342054	3,02029:5,09343:1:1:1:1	0,502222(0,48:0,36:0,666667)	NA	NA	NA	NA
>LbrM.06.1060>LmjF.06.1080	MYN	0.144356	1.04785	0.137764	1.83771e-18	672	121.271	550.729	NA	133	61.0199	71.9801	NA	NA	0.307403	2,12927:4,35318:1:1:1:1	0,605185(0,597778:0,431111:0,786667)	NA	NA	NA	NA
>LbrM.06.1060>LmjL.06.1080	MYN	0.144356	1.04785	0.137764	1.83771e-18	672	121.271	550.729	NA	133	61.0199	71.9801	NA	NA	0.307403	2,12927:4,35318:1:1:1:1	0,605185(0,597778:0,431111:0,786667)	NA	NA	NA	NA
>LbrM.06.1060>LtaP06.1060	MYN	0.244976	1.34209	0.182533	2.04639e-15	669	133.763	535.237	NA	187	75.7564	111.244	NA	NA	0.464339	2,56834:2,76191:1:1:1:1	0,585926(0,582222:0,422222:0,753333)	NA	NA	NA	NA
>LbrcXL.06.1080>LbrL.06.1080	MYN	0.00184948	0.00778722	0.237502	0.56606	672	130.545	541.455	NA	2	1	1	NA	NA	0.00300297	2:2:1:1:1:1	0,594074(0,591111:0,426667:0,764444)	NA	NA	NA	NA
>LbrcXL.06.1080>LamH.06.1080	MYN	0.138942	2.61135	0.0532069	1.43079e-24	669	123.198	545.802	NA	139	70.0649	68.9351	NA	NA	0.594242	1,64857:2,79283:1:1:1:1	0,602222(0,6:0,431111:0,775556)	NA	NA	NA	NA
>LbrcXL.06.1080>LmxMB.06.1080	MYN	0.138911	2.56885	0.0540754	1.52781e-24	669	123.289	545.711	NA	139	70.051	68.949	NA	NA	0.58672	1,59461:2,60951:1:1:1:1	0,602963(0,602222:0,431111:0,775556)	NA	NA	NA	NA
>LbrcXL.06.1080>LmxM.06.1080	MYN	0.140274	2.28001	0.0615237	1.72887e-24	672	123.035	548.965	NA	140	70.0087	69.9913	NA	NA	0.532033	1,60002:2,59938:1:1:1:1	0,605926(0,604444:0,433333:0,78)	NA	NA	NA	NA
>LbrcXL.06.1080>LinJ.06.1120	MYN	0.142583	1.20851	0.117983	9.36246e-20	672	118.761	553.239	NA	134	62.5177	71.4823	NA	NA	0.330961	2,38315:4,47972:1:1:1:1	0,608148(0,593333:0,433333:0,797778)	NA	NA	NA	NA
>LbrcXL.06.1080>LdoL.06.1080	MYN	0.140004	1.20186	0.11649	1.24307e-19	672	117.609	554.391	NA	132	61.5612	70.4388	NA	NA	0.325843	2,42966:4,67794:1:1:1:1	0,608889(0,588889:0,437778:0,8)	NA	NA	NA	NA
>LbrcXL.06.1080>LinM.06.1080	MYN	0.142583	1.20851	0.117983	9.36246e-20	672	118.761	553.239	NA	134	62.5177	71.4823	NA	NA	0.330961	2,38315:4,47972:1:1:1:1	0,608148(0,593333:0,433333:0,797778)	NA	NA	NA	NA
>LbrcXL.06.1080>LtrX.06.1080	MYN	0.2021	1.09476	0.184608	3.3203e-09	441	76.0617	364.938	NA	103	38.9936	64.0064	NA	NA	0.356061	3,55569:5,50706:1:1:1:1	0,502222(0,477778:0,362222:0,666667)	NA	NA	NA	NA
>LbrcXL.06.1080>LmjF.06.1080	MYN	0.145858	1.09514	0.133187	9.72961e-19	672	121.789	550.211	NA	135	62.4573	72.5427	NA	NA	0.3179	2,27115:4,66342:1:1:1:1	0,605185(0,595556:0,433333:0,786667)	NA	NA	NA	NA
>LbrcXL.06.1080>LmjL.06.1080	MYN	0.145858	1.09514	0.133187	9.72961e-19	672	121.789	550.211	NA	135	62.4573	72.5427	NA	NA	0.3179	2,27115:4,66342:1:1:1:1	0,605185(0,595556:0,433333:0,786667)	NA	NA	NA	NA
>LbrcXL.06.1080>LtaP06.1060	MYN	0.241961	1.24278	0.194694	1.8945e-15	669	139.425	529.575	NA	186	77.3061	108.694	NA	NA	0.450541	3,48644:2,78646:1:1:1:1	0,585926(0,58:0,424444:0,753333)	NA	NA	NA	NA
>LbrL.06.1080>LamH.06.1080	MYN	0.1387	2.14342	0.0647099	8.0673e-24	669	123.336	545.664	NA	138	69.194	68.806	NA	NA	0.508287	1,64857:2,79283:1:1:1:1	0,602222(0,6:0,431111:0,775556)	NA	NA	NA	NA
>LbrL.06.1080>LmxMB.06.1080	MYN	0.138664	2.12549	0.0652389	8.67517e-24	669	123.439	545.561	NA	138	69.1839	68.8161	NA	NA	0.505258	1,59461:2,60951:1:1:1:1	0,602963(0,602222:0,431111:0,775556)	NA	NA	NA	NA
>LbrL.06.1080>LmxM.06.1080	MYN	0.140001	1.99012	0.0703478	9.90137e-24	672	123.195	548.805	NA	139	69.1555	69.8445	NA	NA	0.479176	1,60002:2,59938:1:1:1:1	0,605926(0,604444:0,433333:0,78)	NA	NA	NA	NA
>LbrL.06.1080>LinJ.06.1120	MYN	0.141918	1.19902	0.118361	2.75065e-19	672	118.058	553.942	NA	133	61.7377	71.2623	NA	NA	0.327633	2,20933:4,47972:1:1:1:1	0,608148(0,593333:0,433333:0,797778)	NA	NA	NA	NA
>LbrL.06.1080>LdoL.06.1080	MYN	0.139358	1.19228	0.116884	3.6975e-19	672	116.913	555.087	NA	131	60.777	70.223	NA	NA	0.322542	2,2584:4,67794:1:1:1:1	0,608889(0,588889:0,437778:0,8)	NA	NA	NA	NA
>LbrL.06.1080>LinM.06.1080	MYN	0.141918	1.19902	0.118361	2.75065e-19	672	118.058	553.942	NA	133	61.7377	71.2623	NA	NA	0.327633	2,20933:4,47972:1:1:1:1	0,608148(0,593333:0,433333:0,797778)	NA	NA	NA	NA
>LbrL.06.1080>LtrX.06.1080	MYN	0.199661	1.13323	0.176187	1.07108e-09	441	74.431	366.569	NA	102	38.3199	63.6801	NA	NA	0.357227	2,88268:5,50706:1:1:1:1	0,502222(0,477778:0,362222:0,666667)	NA	NA	NA	NA
>LbrL.06.1080>LmjF.06.1080	MYN	0.14508	1.09191	0.132868	2.49505e-18	672	120.921	551.079	NA	134	61.7028	72.2972	NA	NA	0.315455	2,09609:4,66342:1:1:1:1	0,605185(0,595556:0,433333:0,786667)	NA	NA	NA	NA
>LbrL.06.1080>LmjL.06.1080	MYN	0.14508	1.09191	0.132868	2.49505e-18	672	120.921	551.079	NA	134	61.7028	72.2972	NA	NA	0.315455	2,09609:4,66342:1:1:1:1	0,605185(0,595556:0,433333:0,786667)	NA	NA	NA	NA
>LbrL.06.1080>LtaP06.1060	MYN	0.239228	1.4467	0.165361	2.08141e-16	669	133.408	535.592	NA	186	76.8767	109.123	NA	NA	0.480015	2,52544:2,78646:1:1:1:1	0,585926(0,58:0,424444:0,753333)	NA	NA	NA	NA
>LamH.06.1080>LmxMB.06.1080	MYN	0.00368959	0.0162466	0.227099	0.16022	669	125.232	543.768	NA	4	2	2	NA	NA	0.00604018	2:2:1:1:1:1	0,611111(0,611111:0,435556:0,786667)	NA	NA	NA	NA
>LamH.06.1080>LmxM.06.1080	MYN	0.00368428	0.024875	0.148112	0.0469668	669	124.449	544.551	NA	5	3	2	NA	NA	0.00762621	2:2:1:1:1:1	0,614074(0,613333:0,437778:0,791111)	NA	NA	NA	NA
>LamH.06.1080>LinJ.06.1120	MYN	0.065647	0.337995	0.194225	3.78629e-09	669	124.186	544.814	NA	66	31.8502	34.1498	NA	NA	0.116203	4,54506:4,05504:1:1:1:1	0,616296(0,602222:0,437778:0,808889)	NA	NA	NA	NA
>LamH.06.1080>LdoL.06.1080	MYN	0.065613	0.339619	0.193196	3.93858e-09	669	124.354	544.646	NA	66	31.854	34.146	NA	NA	0.116545	4,60458:3,78193:1:1:1:1	0,617037(0,597778:0,442222:0,811111)	NA	NA	NA	NA
>LamH.06.1080>LinM.06.1080	MYN	0.065647	0.337995	0.194225	3.78629e-09	669	124.186	544.814	NA	66	31.8502	34.1498	NA	NA	0.116203	4,54506:4,05504:1:1:1:1	0,616296(0,602222:0,437778:0,808889)	NA	NA	NA	NA
>LamH.06.1080>LtrX.06.1080	MYN	0.0674944	0.361841	0.18653	3.27148e-06	441	65.8586	375.141	NA	42	17.8519	24.1481	NA	NA	0.111452	3,43839:4,71639:1:1:1:1	0,51037(0,486667:0,366667:0,677778)	NA	NA	NA	NA
>LamH.06.1080>LmjF.06.1080	MYN	0.0651304	0.300082	0.217042	2.88962e-08	669	135.641	533.359	NA	65	31.8395	33.1605	NA	NA	0.112767	6,57151:4,84757:1:1:1:1	0,613333(0,604444:0,437778:0,797778)	NA	NA	NA	NA
>LamH.06.1080>LmjL.06.1080	MYN	0.0651304	0.300082	0.217042	2.88962e-08	669	135.641	533.359	NA	65	31.8395	33.1605	NA	NA	0.112767	6,57151:4,84757:1:1:1:1	0,613333(0,604444:0,437778:0,797778)	NA	NA	NA	NA
>LamH.06.1080>LtaP06.1060	MYN	0.168091	1.10406	0.152247	3.77428e-17	666	122.097	543.903	NA	145	63.4616	81.5384	NA	NA	0.339682	1,46741:3,17481:1:1:1:1	0,594074(0,588889:0,428889:0,764444)	NA	NA	NA	NA
>LmxMB.06.1080>LmxM.06.1080	MYN	NA	0.008161	0	NA	669	124.931	544.069	NA	1	1	NA	NA	NA	0.00152401	2:2:1:1:1:1	0,614815(0,615556:0,437778:0,791111)	NA	NA	NA	NA
>LmxMB.06.1080>LinJ.06.1120	MYN	0.0658253	0.33323	0.197537	5.64873e-09	669	125.906	543.094	NA	66	31.8477	34.1523	NA	NA	0.116151	4,56371:3,5969:1:1:1:1	0,617037(0,604444:0,437778:0,808889)	NA	NA	NA	NA
>LmxMB.06.1080>LdoL.06.1080	MYN	0.0658448	0.33325	0.197584	6.38613e-09	669	126.441	542.559	NA	66	31.8509	34.1491	NA	NA	0.116384	4,70558:3,39408:1:1:1:1	0,617778(0,6:0,442222:0,811111)	NA	NA	NA	NA
>LmxMB.06.1080>LinM.06.1080	MYN	0.0658253	0.33323	0.197537	5.64873e-09	669	125.906	543.094	NA	66	31.8477	34.1523	NA	NA	0.116151	4,56371:3,5969:1:1:1:1	0,617037(0,604444:0,437778:0,808889)	NA	NA	NA	NA
>LmxMB.06.1080>LtrX.06.1080	MYN	0.0706122	0.360143	0.196067	6.41022e-06	441	66.8569	374.143	NA	43	17.8453	25.1547	NA	NA	0.114506	3,49641:4,24369:1:1:1:1	0,511111(0,488889:0,366667:0,677778)	NA	NA	NA	NA
>LmxMB.06.1080>LmjF.06.1080	MYN	0.0654202	0.293292	0.223055	9.36466e-08	669	138.158	530.842	NA	65	31.8353	33.1647	NA	NA	0.112479	6,7075:4,3264:1:1:1:1	0,614074(0,606667:0,437778:0,797778)	NA	NA	NA	NA
>LmxMB.06.1080>LmjL.06.1080	MYN	0.0654202	0.293292	0.223055	9.36466e-08	669	138.158	530.842	NA	65	31.8353	33.1647	NA	NA	0.112479	6,7075:4,3264:1:1:1:1	0,614074(0,606667:0,437778:0,797778)	NA	NA	NA	NA
>LmxMB.06.1080>LtaP06.1060	MYN	0.167758	1.22227	0.137251	3.51584e-17	666	121.975	544.025	NA	145	63.5622	81.4378	NA	NA	0.360888	1,4204:3,04078:1:1:1:1	0,594815(0,591111:0,428889:0,764444)	NA	NA	NA	NA
>LmxM.06.1080>LinJ.06.1120	MYN	0.0655218	0.318318	0.205838	1.71706e-08	672	126.313	545.687	NA	65	30.8402	34.1598	NA	NA	0.113039	4,6241:3,34809:1:1:1:1	0,62(0,606667:0,44:0,813333)	NA	NA	NA	NA
>LmxM.06.1080>LdoL.06.1080	MYN	0.0655774	0.317184	0.206749	2.048e-08	672	127.122	544.878	NA	65	30.8429	34.1571	NA	NA	0.113174	4,77505:3,10976:1:1:1:1	0,620741(0,602222:0,444444:0,815556)	NA	NA	NA	NA
>LmxM.06.1080>LinM.06.1080	MYN	0.0655218	0.318318	0.205838	1.71706e-08	672	126.313	545.687	NA	65	30.8402	34.1598	NA	NA	0.113039	4,6241:3,34809:1:1:1:1	0,62(0,606667:0,44:0,813333)	NA	NA	NA	NA
>LmxM.06.1080>LtrX.06.1080	MYN	0.0706423	0.334418	0.211239	2.15667e-05	441	66.8035	374.196	NA	42	16.8328	25.1672	NA	NA	0.1106	3,49641:3,73581:1:1:1:1	0,514074(0,491111:0,368889:0,682222)	NA	NA	NA	NA
>LmxM.06.1080>LmjF.06.1080	MYN	0.0647919	0.310421	0.208723	1.0469e-08	672	136.498	535.502	NA	66	32.8446	33.1554	NA	NA	0.114684	6,81968:4,7671:1:1:1:1	0,617037(0,608889:0,44:0,802222)	NA	NA	NA	NA
>LmxM.06.1080>LmjL.06.1080	MYN	0.0647919	0.310421	0.208723	1.0469e-08	672	136.498	535.502	NA	66	32.8446	33.1554	NA	NA	0.114684	6,81968:4,7671:1:1:1:1	0,617037(0,608889:0,44:0,802222)	NA	NA	NA	NA
>LmxM.06.1080>LtaP06.1060	MYN	0.169137	1.12642	0.150155	1.47433e-16	669	121.726	547.274	NA	145	62.4544	82.5456	NA	NA	0.343317	1,4262:2,9329:1:1:1:1	0,597778(0,593333:0,431111:0,768889)	NA	NA	NA	NA
>LinJ.06.1120>LdoL.06.1080	MYN	0.0053464	0.0190639	0.280446	0.180936	672	106.818	565.182	NA	5	2	3	NA	NA	0.00752687	2:2:1:1:1:1	0,622963(0,591111:0,444444:0,833333)	NA	NA	NA	NA
>LinJ.06.1120>LinM.06.1080	MYN	NA	NA	NA	NA	672	107.377	564.623	NA	0	NA	NA	NA	NA	NA	2:2:1:1:1:1	0,622222(0,595556:0,44:0,831111)	NA	NA	NA	NA
>LinJ.06.1120>LtrX.06.1080	MYN	0.0267506	0.115215	0.232179	0.0125459	441	59.3607	381.639	NA	16	6	10	NA	NA	0.0386584	2:2:1:1:1:1	0,516296(0,48:0,368889:0,7)	NA	NA	NA	NA
>LinJ.06.1120>LmjF.06.1080	MYN	0.0219881	0.158075	0.139099	1.42764e-06	672	117.484	554.516	NA	28	16	12	NA	NA	0.0457797	4,5108:4,99617:1:1:1:1	0,619259(0,597778:0,44:0,82)	NA	NA	NA	NA
>LinJ.06.1120>LmjL.06.1080	MYN	0.0219881	0.158075	0.139099	1.42764e-06	672	117.484	554.516	NA	28	16	12	NA	NA	0.0457797	4,5108:4,99617:1:1:1:1	0,619259(0,597778:0,44:0,82)	NA	NA	NA	NA
>LinJ.06.1120>LtaP06.1060	MYN	0.172291	4.18479	0.0411707	1.09041e-23	669	118.218	550.782	NA	157	72.6661	84.3339	NA	NA	0.881336	1,81996:2,84284:1:1:1:1	0,6(0,582222:0,431111:0,786667)	NA	NA	NA	NA
>LdoL.06.1080>LinM.06.1080	MYN	0.0053464	0.0190639	0.280446	0.180936	672	106.818	565.182	NA	5	2	3	NA	NA	0.00752687	2:2:1:1:1:1	0,622963(0,591111:0,444444:0,833333)	NA	NA	NA	NA
>LdoL.06.1080>LtrX.06.1080	MYN	0.0267423	0.139896	0.191158	0.00366425	441	59.2479	381.752	NA	17	7	10	NA	NA	0.0419444	2:2:1:1:1:1	0,517037(0,475556:0,373333:0,702222)	NA	NA	NA	NA
>LdoL.06.1080>LmjF.06.1080	MYN	0.0203024	0.152199	0.133394	1.23115e-06	672	121.829	550.171	NA	27	16	11	NA	NA	0.0442143	7,80513:7,45958:1:1:1:1	0,62(0,593333:0,444444:0,822222)	NA	NA	NA	NA
>LdoL.06.1080>LmjL.06.1080	MYN	0.0203024	0.152199	0.133394	1.23115e-06	672	121.829	550.171	NA	27	16	11	NA	NA	0.0442143	7,80513:7,45958:1:1:1:1	0,62(0,593333:0,444444:0,822222)	NA	NA	NA	NA
>LdoL.06.1080>LtaP06.1060	MYN	0.172961	1.89286	0.0913754	1.55178e-23	669	118.666	550.334	NA	157	72.4521	84.5479	NA	NA	0.478034	2,0377:2,93107:1:1:1:1	0,600741(0,577778:0,435556:0,788889)	NA	NA	NA	NA
>LinM.06.1080>LtrX.06.1080	MYN	0.0267506	0.115215	0.232179	0.0125459	441	59.3607	381.639	NA	16	6	10	NA	NA	0.0386584	2:2:1:1:1:1	0,516296(0,48:0,368889:0,7)	NA	NA	NA	NA
>LinM.06.1080>LmjF.06.1080	MYN	0.0219881	0.158075	0.139099	1.42764e-06	672	117.484	554.516	NA	28	16	12	NA	NA	0.0457797	4,5108:4,99617:1:1:1:1	0,619259(0,597778:0,44:0,82)	NA	NA	NA	NA
>LinM.06.1080>LmjL.06.1080	MYN	0.0219881	0.158075	0.139099	1.42764e-06	672	117.484	554.516	NA	28	16	12	NA	NA	0.0457797	4,5108:4,99617:1:1:1:1	0,619259(0,597778:0,44:0,82)	NA	NA	NA	NA
>LinM.06.1080>LtaP06.1060	MYN	0.172291	4.18479	0.0411707	1.09041e-23	669	118.218	550.782	NA	157	72.6661	84.3339	NA	NA	0.881336	1,81996:2,84284:1:1:1:1	0,6(0,582222:0,431111:0,786667)	NA	NA	NA	NA
>LtrX.06.1080>LmjF.06.1080	MYN	0.0160823	0.150166	0.107097	0.000165124	441	62.7527	378.247	NA	14	8	6	NA	NA	0.0351619	2:2:1:1:1:1	0,513333(0,482222:0,368889:0,688889)	NA	NA	NA	NA
>LtrX.06.1080>LmjL.06.1080	MYN	0.0160823	0.150166	0.107097	0.000165124	441	62.7527	378.247	NA	14	8	6	NA	NA	0.0351619	2:2:1:1:1:1	0,513333(0,482222:0,368889:0,688889)	NA	NA	NA	NA
>LtrX.06.1080>LtaP06.1060	MYN	0.186059	1.82911	0.101721	5.92837e-14	438	70.1342	367.866	NA	103	42.7581	60.2419	NA	NA	0.449151	1,53687:3,19982:1:1:1:1	0,494074(0,466667:0,36:0,655556)	NA	NA	NA	NA
>LmjF.06.1080>LmjL.06.1080	MYN	NA	NA	NA	NA	672	115.374	556.626	NA	0	NA	NA	NA	NA	NA	2:2:1:1:1:1	0,616296(0,6:0,44:0,808889)	NA	NA	NA	NA
>LmjF.06.1080>LtaP06.1060	MYN	0.167667	1.81706	0.0922738	2.63578e-23	669	121.443	547.557	NA	154	72.1471	81.8529	NA	NA	0.467081	1,84177:3,64104:1:1:1:1	0,597037(0,584444:0,431111:0,775556)	NA	NA	NA	NA
>LmjL.06.1080>LtaP06.1060	MYN	0.167667	1.81706	0.0922738	2.63578e-23	669	121.443	547.557	NA	154	72.1471	81.8529	NA	NA	0.467081	1,84177:3,64104:1:1:1:1	0,597037(0,584444:0,431111:0,775556)	NA	NA	NA	NA

## Sheet: LmjF.06.1280
Sequence	Method	Ka	Ks	Ka/Ks	P-Value(Fisher)	Length	S-Sites	N-Sites	Fold-Sites(0:2:4)	Substitutions	S-Substitutions	N-Substitutions	Fold-S-Substitutions(0:2:4)	Fold-N-Substitutions(0:2:4)	Divergence-Time	Substitution-Rate-Ratio(rTC:rAG:rTA:rCG:rTG:rCA/rCA)	GC(1:2:3)	ML-Score	AICc	Akaike-Weight	Model
>LpnL.06.1280>LpnM.06.1280	MYN	0.00198485	NA	NA	NA	693	187.326	505.674	NA	1	NA	1	NA	NA	0.00144833	2:2:1:1:1:1	0,483477(0,497845:0,435345:0,517241)	NA	NA	NA	NA
>LpnL.06.1280>LbrM.06.1270	MYN	0.00997207	0.0109024	0.914672	0.930669	693	186.88	506.12	NA	7	2	5	NA	NA	0.0102229	2:2:1:1:1:1	0,484195(0,497845:0,44181:0,512931)	NA	NA	NA	NA
>LpnL.06.1280>LbrcXL.06.1280	MYN	0.00996866	0.022248	0.448069	0.223955	693	186.707	506.293	NA	9	4	5	NA	NA	0.0132769	2:2:1:1:1:1	0,482759(0,497845:0,44181:0,508621)	NA	NA	NA	NA
>LpnL.06.1280>LbrL.06.1280	MYN	0.00996866	0.022248	0.448069	0.223955	693	186.707	506.293	NA	9	4	5	NA	NA	0.0132769	2:2:1:1:1:1	0,482759(0,497845:0,44181:0,508621)	NA	NA	NA	NA
>LpnL.06.1280>LamH.06.1280	MYN	0.130622	0.447107	0.29215	1.86463e-09	693	196.078	496.922	NA	122	62.6789	59.3211	NA	NA	0.220169	3,12345:3,43233:1:1:1:1	0,493534(0,512931:0,4375:0,530172)	NA	NA	NA	NA
>LpnL.06.1280>LmxM.06.1280	MYN	0.124338	0.438641	0.283463	1.50261e-09	693	199.702	493.298	NA	119	62.7231	56.2769	NA	NA	0.214911	3,58001:3,7714:1:1:1:1	0,496408(0,512931:0,443966:0,532328)	NA	NA	NA	NA
>LpnL.06.1280>LmxMB.06.1280	MYN	0.124128	0.453399	0.273771	3.98246e-10	693	199.131	493.869	NA	120	63.7455	56.2545	NA	NA	0.218743	3,58001:3,87633:1:1:1:1	0,497126(0,512931:0,443966:0,534483)	NA	NA	NA	NA
>LpnL.06.1280>LinJ.06.1340	MYN	0.138835	0.51392	0.270149	2.10692e-11	693	197.636	495.364	NA	133	70.562	62.438	NA	NA	0.245805	3,28108:3,89657:1:1:1:1	0,496408(0,517241:0,435345:0,536638)	NA	NA	NA	NA
>LpnL.06.1280>LdoL.06.1280	MYN	0.138835	0.51392	0.270149	2.10692e-11	693	197.636	495.364	NA	133	70.562	62.438	NA	NA	0.245805	3,28108:3,89657:1:1:1:1	0,496408(0,517241:0,435345:0,536638)	NA	NA	NA	NA
>LpnL.06.1280>LinM.06.1280	MYN	0.142231	0.50596	0.281112	6.4827e-11	693	200.136	492.864	NA	134	70.5209	63.4791	NA	NA	0.247275	3,57266:3,94741:1:1:1:1	0,497126(0,517241:0,4375:0,536638)	NA	NA	NA	NA
>LpnL.06.1280>LmjF.06.1280	MYN	0.137235	0.509531	0.269336	3.85011e-11	693	199.064	493.936	NA	131	69.6438	61.3562	NA	NA	0.244177	4,74967:6,5541:1:1:1:1	0,500718(0,510776:0,439655:0,551724)	NA	NA	NA	NA
>LpnL.06.1280>LmjL.06.1280	MYN	0.137227	0.509593	0.269288	3.84031e-11	693	199.04	493.96	NA	131	69.6439	61.3561	NA	NA	0.244176	4,74967:6,5541:1:1:1:1	0,500718(0,510776:0,439655:0,551724)	NA	NA	NA	NA
>LpnL.06.1280>LtrX.06.1280	MYN	0.141182	0.444648	0.317514	3.1143e-08	693	209.811	483.189	NA	127	65.2276	61.7724	NA	NA	0.233059	4,90254:4,00683:1:1:1:1	0,499282(0,515086:0,4375:0,545259)	NA	NA	NA	NA
>LpnL.06.1280>LtaP06.1290	MYN	0.211242	0.761988	0.277225	1.39809e-12	693	196.282	496.718	NA	179	88.1054	90.8946	NA	NA	0.367233	3,19725:4,22419:1:1:1:1	0,489943(0,519397:0,44181:0,508621)	NA	NA	NA	NA
>LpnM.06.1280>LbrM.06.1270	MYN	0.0079612	0.0108813	0.731638	0.568729	693	187.231	505.769	NA	6	2	4	NA	NA	0.00875014	2:2:1:1:1:1	0,484914(0,5:0,44181:0,512931)	NA	NA	NA	NA
>LpnM.06.1280>LbrcXL.06.1280	MYN	0.00795846	0.0222039	0.358426	0.171175	693	187.058	505.942	NA	8	4	4	NA	NA	0.0118037	2:2:1:1:1:1	0,483477(0,5:0,44181:0,508621)	NA	NA	NA	NA
>LpnM.06.1280>LbrL.06.1280	MYN	0.00795846	0.0222039	0.358426	0.171175	693	187.058	505.942	NA	8	4	4	NA	NA	0.0118037	2:2:1:1:1:1	0,483477(0,5:0,44181:0,508621)	NA	NA	NA	NA
>LpnM.06.1280>LamH.06.1280	MYN	0.133062	0.446016	0.298333	4.34365e-09	693	195.838	497.162	NA	123	62.6653	60.3347	NA	NA	0.221501	3,12345:3,61174:1:1:1:1	0,494253(0,515086:0,4375:0,530172)	NA	NA	NA	NA
>LpnM.06.1280>LmxM.06.1280	MYN	0.126741	0.437827	0.289478	1.73516e-09	693	199.338	493.662	NA	120	62.7096	57.2904	NA	NA	0.216224	3,58001:3,97218:1:1:1:1	0,497126(0,515086:0,443966:0,532328)	NA	NA	NA	NA
>LpnM.06.1280>LmxMB.06.1280	MYN	0.126529	0.452318	0.279736	8.93339e-10	693	198.774	494.226	NA	121	63.7318	57.2682	NA	NA	0.219976	3,58001:4,07711:1:1:1:1	0,497845(0,515086:0,443966:0,534483)	NA	NA	NA	NA
>LpnM.06.1280>LinJ.06.1340	MYN	0.141307	0.513799	0.275025	2.4578e-11	693	197.415	495.585	NA	134	70.5551	63.4449	NA	NA	0.247419	3,28108:4,07015:1:1:1:1	0,497126(0,519397:0,435345:0,536638)	NA	NA	NA	NA
>LpnM.06.1280>LdoL.06.1280	MYN	0.141307	0.513799	0.275025	2.4578e-11	693	197.415	495.585	NA	134	70.5551	63.4449	NA	NA	0.247419	3,28108:4,07015:1:1:1:1	0,497126(0,519397:0,435345:0,536638)	NA	NA	NA	NA
>LpnM.06.1280>LinM.06.1280	MYN	0.144723	0.505558	0.286264	7.89474e-11	693	199.892	493.108	NA	135	70.5136	64.4864	NA	NA	0.248804	3,57266:4,12131:1:1:1:1	0,497845(0,519397:0,4375:0,536638)	NA	NA	NA	NA
>LpnM.06.1280>LmjF.06.1280	MYN	0.139662	0.509179	0.274289	4.62198e-11	693	198.607	494.393	NA	132	69.636	62.364	NA	NA	0.245562	4,74967:6,82337:1:1:1:1	0,501437(0,512931:0,439655:0,551724)	NA	NA	NA	NA
>LpnM.06.1280>LmjL.06.1280	MYN	0.139655	0.509237	0.274243	4.60343e-11	693	198.583	494.417	NA	132	69.6362	62.3638	NA	NA	0.24556	4,74967:6,82337:1:1:1:1	0,501437(0,512931:0,439655:0,551724)	NA	NA	NA	NA
>LpnM.06.1280>LtrX.06.1280	MYN	0.143662	0.442358	0.324763	3.133e-08	693	209.299	483.701	NA	128	65.2088	62.7912	NA	NA	0.233873	4,90254:4,20877:1:1:1:1	0,5(0,517241:0,4375:0,545259)	NA	NA	NA	NA
>LpnM.06.1280>LtaP06.1290	MYN	0.211392	0.759832	0.278209	1.43958e-12	693	196.594	496.406	NA	179	88.1071	90.8929	NA	NA	0.366976	3,19725:4,22419:1:1:1:1	0,490661(0,521552:0,44181:0,508621)	NA	NA	NA	NA
>LbrM.06.1270>LbrcXL.06.1280	MYN	NA	0.0109235	0	NA	693	186.527	506.473	NA	2	2	NA	NA	NA	0.00294017	2:2:1:1:1:1	0,484195(0,5:0,448276:0,50431)	NA	NA	NA	NA
>LbrM.06.1270>LbrL.06.1280	MYN	NA	0.0109235	0	NA	693	186.527	506.473	NA	2	2	NA	NA	NA	0.00294017	2:2:1:1:1:1	0,484195(0,5:0,448276:0,50431)	NA	NA	NA	NA
>LbrM.06.1270>LamH.06.1280	MYN	0.133487	0.426446	0.313022	1.52883e-08	693	196.687	496.313	NA	121	60.6294	60.3706	NA	NA	0.216634	3,28339:3,64234:1:1:1:1	0,494971(0,515086:0,443966:0,525862)	NA	NA	NA	NA
>LbrM.06.1270>LmxM.06.1280	MYN	0.127143	0.418883	0.303528	1.18846e-08	693	200.135	492.865	NA	118	60.6746	57.3254	NA	NA	0.211396	3,7582:4,01267:1:1:1:1	0,497845(0,515086:0,450431:0,528017)	NA	NA	NA	NA
>LbrM.06.1270>LmxMB.06.1280	MYN	0.126917	0.433417	0.292828	3.50429e-09	693	199.531	493.469	NA	119	61.699	57.301	NA	NA	0.215165	3,7582:4,12467:1:1:1:1	0,498563(0,515086:0,450431:0,530172)	NA	NA	NA	NA
>LbrM.06.1270>LinJ.06.1340	MYN	0.141656	0.490876	0.288578	1.92918e-10	693	198.028	494.972	NA	132	68.538	63.462	NA	NA	0.241447	3,45412:4,13168:1:1:1:1	0,497845(0,519397:0,44181:0,532328)	NA	NA	NA	NA
>LbrM.06.1270>LdoL.06.1280	MYN	0.141656	0.490876	0.288578	1.92918e-10	693	198.028	494.972	NA	132	68.538	63.462	NA	NA	0.241447	3,45412:4,13168:1:1:1:1	0,497845(0,519397:0,44181:0,532328)	NA	NA	NA	NA
>LbrM.06.1270>LinM.06.1280	MYN	0.14504	0.484394	0.299425	5.50103e-10	693	200.369	492.631	NA	133	68.4989	64.5011	NA	NA	0.243158	3,7443:4,18798:1:1:1:1	0,498563(0,519397:0,443966:0,532328)	NA	NA	NA	NA
>LbrM.06.1270>LmjF.06.1280	MYN	0.140317	0.497507	0.282039	1.94329e-10	693	199.999	493.001	NA	131	68.6058	62.3942	NA	NA	0.243401	5,09917:6,88157:1:1:1:1	0,502155(0,512931:0,446121:0,547414)	NA	NA	NA	NA
>LbrM.06.1270>LmjL.06.1280	MYN	0.14031	0.497549	0.282003	1.93976e-10	693	199.98	493.02	NA	131	68.6059	62.3941	NA	NA	0.243399	5,09917:6,88157:1:1:1:1	0,502155(0,512931:0,446121:0,547414)	NA	NA	NA	NA
>LbrM.06.1270>LtrX.06.1280	MYN	0.144272	0.442415	0.326101	3.31764e-08	693	210.655	482.345	NA	128	65.2005	62.7995	NA	NA	0.2349	5,20323:4,27471:1:1:1:1	0,500718(0,517241:0,443966:0,540948)	NA	NA	NA	NA
>LbrM.06.1270>LtaP06.1290	MYN	0.210345	0.740901	0.283904	4.27743e-12	693	193.96	499.04	NA	177	86.0972	90.9028	NA	NA	0.35884	3,05372:4,39391:1:1:1:1	0,491379(0,521552:0,448276:0,50431)	NA	NA	NA	NA
>LbrcXL.06.1280>LbrL.06.1280	MYN	NA	NA	NA	NA	693	186.231	506.769	NA	0	NA	NA	NA	NA	NA	2:2:1:1:1:1	0,482759(0,5:0,448276:0,5)	NA	NA	NA	NA
>LbrcXL.06.1280>LamH.06.1280	MYN	0.133486	0.426519	0.312965	1.5214e-08	693	196.65	496.35	NA	121	60.6256	60.3744	NA	NA	0.216639	3,28339:3,64234:1:1:1:1	0,493534(0,515086:0,443966:0,521552)	NA	NA	NA	NA
>LbrcXL.06.1280>LmxM.06.1280	MYN	0.127144	0.418934	0.303494	1.18624e-08	693	200.106	492.894	NA	118	60.6707	57.3293	NA	NA	0.211399	3,7582:4,01267:1:1:1:1	0,496408(0,515086:0,450431:0,523707)	NA	NA	NA	NA
>LbrcXL.06.1280>LmxMB.06.1280	MYN	0.126917	0.43347	0.292794	3.48824e-09	693	199.502	493.498	NA	119	61.6953	57.3047	NA	NA	0.215168	3,7582:4,12467:1:1:1:1	0,497126(0,515086:0,450431:0,525862)	NA	NA	NA	NA
>LbrcXL.06.1280>LinJ.06.1340	MYN	0.141586	0.491402	0.288126	1.91529e-10	693	197.921	495.079	NA	132	68.5532	63.4468	NA	NA	0.241493	3,45412:4,13168:1:1:1:1	0,496408(0,519397:0,44181:0,528017)	NA	NA	NA	NA
>LbrcXL.06.1280>LdoL.06.1280	MYN	0.141586	0.491402	0.288126	1.91529e-10	693	197.921	495.079	NA	132	68.5532	63.4468	NA	NA	0.241493	3,45412:4,13168:1:1:1:1	0,496408(0,519397:0,44181:0,528017)	NA	NA	NA	NA
>LbrcXL.06.1280>LinM.06.1280	MYN	0.144965	0.484926	0.298942	5.44143e-10	693	200.257	492.743	NA	133	68.5146	64.4854	NA	NA	0.243204	3,7443:4,18798:1:1:1:1	0,497126(0,519397:0,443966:0,528017)	NA	NA	NA	NA
>LbrcXL.06.1280>LmjF.06.1280	MYN	0.140391	0.496916	0.282524	1.96938e-10	693	200.131	492.869	NA	131	68.5924	62.4076	NA	NA	0.243351	5,09917:6,88157:1:1:1:1	0,500718(0,512931:0,446121:0,543103)	NA	NA	NA	NA
>LbrcXL.06.1280>LmjL.06.1280	MYN	0.140386	0.496941	0.282501	1.9666e-10	693	200.117	492.883	NA	131	68.5925	62.4075	NA	NA	0.243348	5,09917:6,88157:1:1:1:1	0,500718(0,512931:0,446121:0,543103)	NA	NA	NA	NA
>LbrcXL.06.1280>LtrX.06.1280	MYN	0.144353	0.441847	0.326704	3.36301e-08	693	210.831	482.169	NA	128	65.1913	62.8087	NA	NA	0.234859	5,20323:4,27471:1:1:1:1	0,499282(0,517241:0,443966:0,536638)	NA	NA	NA	NA
>LbrcXL.06.1280>LtaP06.1290	MYN	0.210213	0.727016	0.289145	7.48994e-12	693	193.578	499.422	NA	176	85.0759	90.9241	NA	NA	0.354573	3,05372:4,39391:1:1:1:1	0,489943(0,521552:0,448276:0,5)	NA	NA	NA	NA
>LbrL.06.1280>LamH.06.1280	MYN	0.133486	0.426519	0.312965	1.5214e-08	693	196.65	496.35	NA	121	60.6256	60.3744	NA	NA	0.216639	3,28339:3,64234:1:1:1:1	0,493534(0,515086:0,443966:0,521552)	NA	NA	NA	NA
>LbrL.06.1280>LmxM.06.1280	MYN	0.127144	0.418934	0.303494	1.18624e-08	693	200.106	492.894	NA	118	60.6707	57.3293	NA	NA	0.211399	3,7582:4,01267:1:1:1:1	0,496408(0,515086:0,450431:0,523707)	NA	NA	NA	NA
>LbrL.06.1280>LmxMB.06.1280	MYN	0.126917	0.43347	0.292794	3.48824e-09	693	199.502	493.498	NA	119	61.6953	57.3047	NA	NA	0.215168	3,7582:4,12467:1:1:1:1	0,497126(0,515086:0,450431:0,525862)	NA	NA	NA	NA
>LbrL.06.1280>LinJ.06.1340	MYN	0.141586	0.491402	0.288126	1.91529e-10	693	197.921	495.079	NA	132	68.5532	63.4468	NA	NA	0.241493	3,45412:4,13168:1:1:1:1	0,496408(0,519397:0,44181:0,528017)	NA	NA	NA	NA
>LbrL.06.1280>LdoL.06.1280	MYN	0.141586	0.491402	0.288126	1.91529e-10	693	197.921	495.079	NA	132	68.5532	63.4468	NA	NA	0.241493	3,45412:4,13168:1:1:1:1	0,496408(0,519397:0,44181:0,528017)	NA	NA	NA	NA
>LbrL.06.1280>LinM.06.1280	MYN	0.144965	0.484926	0.298942	5.44143e-10	693	200.257	492.743	NA	133	68.5146	64.4854	NA	NA	0.243204	3,7443:4,18798:1:1:1:1	0,497126(0,519397:0,443966:0,528017)	NA	NA	NA	NA
>LbrL.06.1280>LmjF.06.1280	MYN	0.140391	0.496916	0.282524	1.96938e-10	693	200.131	492.869	NA	131	68.5924	62.4076	NA	NA	0.243351	5,09917:6,88157:1:1:1:1	0,500718(0,512931:0,446121:0,543103)	NA	NA	NA	NA
>LbrL.06.1280>LmjL.06.1280	MYN	0.140386	0.496941	0.282501	1.9666e-10	693	200.117	492.883	NA	131	68.5925	62.4075	NA	NA	0.243348	5,09917:6,88157:1:1:1:1	0,500718(0,512931:0,446121:0,543103)	NA	NA	NA	NA
>LbrL.06.1280>LtrX.06.1280	MYN	0.144353	0.441847	0.326704	3.36301e-08	693	210.831	482.169	NA	128	65.1913	62.8087	NA	NA	0.234859	5,20323:4,27471:1:1:1:1	0,499282(0,517241:0,443966:0,536638)	NA	NA	NA	NA
>LbrL.06.1280>LtaP06.1290	MYN	0.210213	0.727016	0.289145	7.48994e-12	693	193.578	499.422	NA	176	85.0759	90.9241	NA	NA	0.354573	3,05372:4,39391:1:1:1:1	0,489943(0,521552:0,448276:0,5)	NA	NA	NA	NA
>LamH.06.1280>LmxM.06.1280	MYN	0.013856	0.00551099	2.51426	0.633613	693	182.218	510.782	NA	8	1	7	NA	NA	0.0116618	2,55996:6,37686:1:1:1:1	0,507184(0,530172:0,446121:0,545259)	NA	NA	NA	NA
>LamH.06.1280>LmxMB.06.1280	MYN	0.0138481	0.0110996	1.24762	0.959962	693	181.927	511.073	NA	9	2	7	NA	NA	0.0131266	2,55996:6,37686:1:1:1:1	0,507902(0,530172:0,446121:0,547414)	NA	NA	NA	NA
>LamH.06.1280>LinJ.06.1340	MYN	0.0725051	0.220209	0.329255	4.16474e-05	693	184.257	508.743	NA	68	33	35	NA	NA	0.111777	2,14551:4,10076:1:1:1:1	0,507184(0,534483:0,4375:0,549569)	NA	NA	NA	NA
>LamH.06.1280>LdoL.06.1280	MYN	0.0725051	0.220209	0.329255	4.16474e-05	693	184.257	508.743	NA	68	33	35	NA	NA	0.111777	2,14551:4,10076:1:1:1:1	0,507184(0,534483:0,4375:0,549569)	NA	NA	NA	NA
>LamH.06.1280>LinM.06.1280	MYN	0.0754178	0.21161	0.356399	9.83759e-05	693	188.795	504.205	NA	69	33	36	NA	NA	0.112521	2,57682:4,22584:1:1:1:1	0,507902(0,534483:0,439655:0,549569)	NA	NA	NA	NA
>LamH.06.1280>LmjF.06.1280	MYN	0.0641489	0.153803	0.417085	0.00198077	693	198.753	494.247	NA	57	27	30	NA	NA	0.0898616	6,60226:10,1819:1:1:1:1	0,511494(0,528017:0,44181:0,564655)	NA	NA	NA	NA
>LamH.06.1280>LmjL.06.1280	MYN	0.0641451	0.153828	0.416992	0.00197855	693	198.723	494.277	NA	57	27	30	NA	NA	0.0898623	6,60226:10,1819:1:1:1:1	0,511494(0,528017:0,44181:0,564655)	NA	NA	NA	NA
>LamH.06.1280>LtrX.06.1280	MYN	0.0737495	0.132736	0.555612	0.0392936	693	218.087	474.913	NA	59	26	33	NA	NA	0.0923124	7,00229:4,92154:1:1:1:1	0,510057(0,532328:0,439655:0,55819)	NA	NA	NA	NA
>LamH.06.1280>LtaP06.1290	MYN	0.153296	0.582466	0.263185	2.4062e-10	693	182.422	510.578	NA	137	66.6319	70.3681	NA	NA	0.266268	1,78152:3,77106:1:1:1:1	0,500718(0,536638:0,443966:0,521552)	NA	NA	NA	NA
>LmxM.06.1280>LmxMB.06.1280	MYN	NA	0.00539289	0	NA	693	187.916	505.084	NA	1	1	NA	NA	NA	0.00146235	2:2:1:1:1:1	0,510776(0,530172:0,452586:0,549569)	NA	NA	NA	NA
>LmxM.06.1280>LinJ.06.1340	MYN	0.0673981	0.204241	0.329994	6.19335e-05	693	194.242	498.758	NA	65	33	32	NA	NA	0.105754	3,13312:4,32774:1:1:1:1	0,510057(0,534483:0,443966:0,551724)	NA	NA	NA	NA
>LmxM.06.1280>LdoL.06.1280	MYN	0.0673981	0.204241	0.329994	6.19335e-05	693	194.242	498.758	NA	65	33	32	NA	NA	0.105754	3,13312:4,32774:1:1:1:1	0,510057(0,534483:0,443966:0,551724)	NA	NA	NA	NA
>LmxM.06.1280>LinM.06.1280	MYN	0.07031	0.197498	0.356003	0.000150862	693	198.782	494.218	NA	66	33	33	NA	NA	0.106793	3,69311:4,50184:1:1:1:1	0,510776(0,534483:0,446121:0,551724)	NA	NA	NA	NA
>LmxM.06.1280>LmjF.06.1280	MYN	0.0590007	0.138124	0.427158	0.00299754	693	210.396	482.604	NA	53	26	27	NA	NA	0.0830226	12,1865:14,8371:1:1:1:1	0,514368(0,528017:0,448276:0,56681)	NA	NA	NA	NA
>LmxM.06.1280>LmjL.06.1280	MYN	0.0589953	0.138155	0.427024	0.00299182	693	210.351	482.649	NA	53	26	27	NA	NA	0.0830231	12,1865:14,8371:1:1:1:1	0,514368(0,528017:0,448276:0,56681)	NA	NA	NA	NA
>LmxM.06.1280>LtrX.06.1280	MYN	0.0685366	0.12071	0.567779	0.0518347	693	229.534	463.466	NA	55	25	30	NA	NA	0.0858173	10,0105:5,59357:1:1:1:1	0,512931(0,532328:0,446121:0,560345)	NA	NA	NA	NA
>LmxM.06.1280>LtaP06.1290	MYN	0.144253	0.549017	0.262748	1.48317e-10	693	184.541	508.459	NA	132	65.6398	66.3602	NA	NA	0.252039	1,93148:3,80635:1:1:1:1	0,503592(0,536638:0,450431:0,523707)	NA	NA	NA	NA
>LmxMB.06.1280>LinJ.06.1340	MYN	0.0672571	0.212615	0.316333	1.98301e-05	693	193.245	499.755	NA	66	34	32	NA	NA	0.107791	3,13312:4,52549:1:1:1:1	0,510776(0,534483:0,443966:0,553879)	NA	NA	NA	NA
>LmxMB.06.1280>LdoL.06.1280	MYN	0.0672571	0.212615	0.316333	1.98301e-05	693	193.245	499.755	NA	66	34	32	NA	NA	0.107791	3,13312:4,52549:1:1:1:1	0,510776(0,534483:0,443966:0,553879)	NA	NA	NA	NA
>LmxMB.06.1280>LinM.06.1280	MYN	0.0701404	0.205829	0.34077	5.27373e-05	693	197.635	495.365	NA	67	34	33	NA	NA	0.108837	3,69311:4,73737:1:1:1:1	0,511494(0,534483:0,446121:0,553879)	NA	NA	NA	NA
>LmxMB.06.1280>LmjF.06.1280	MYN	0.0590013	0.132218	0.446242	0.00700534	693	210.371	482.629	NA	52	25	27	NA	NA	0.0812275	12,1865:14,6386:1:1:1:1	0,515086(0,528017:0,448276:0,568966)	NA	NA	NA	NA
>LmxMB.06.1280>LmjL.06.1280	MYN	0.0589958	0.132248	0.446099	0.00700117	693	210.326	482.674	NA	52	25	27	NA	NA	0.0812279	12,1865:14,6386:1:1:1:1	0,515086(0,528017:0,448276:0,568966)	NA	NA	NA	NA
>LmxMB.06.1280>LtrX.06.1280	MYN	0.0683203	0.127326	0.536576	0.0368353	693	228.229	464.771	NA	56	26	30	NA	NA	0.087753	10,0105:5,85846:1:1:1:1	0,513649(0,532328:0,446121:0,5625)	NA	NA	NA	NA
>LmxMB.06.1280>LtaP06.1290	MYN	0.144236	0.535397	0.269401	3.01285e-10	693	184.48	508.52	NA	131	64.6383	66.3617	NA	NA	0.248365	1,93148:3,68401:1:1:1:1	0,50431(0,536638:0,450431:0,525862)	NA	NA	NA	NA
>LinJ.06.1340>LdoL.06.1280	MYN	NA	NA	NA	NA	693	190.943	502.057	NA	0	NA	NA	NA	NA	NA	2:2:1:1:1:1	0,510057(0,538793:0,435345:0,556034)	NA	NA	NA	NA
>LinJ.06.1340>LinM.06.1280	MYN	0.00200079	NA	NA	NA	693	191.008	501.992	NA	1	NA	1	NA	NA	0.00144932	2:2:1:1:1:1	0,510776(0,538793:0,4375:0,556034)	NA	NA	NA	NA
>LinJ.06.1340>LmjF.06.1280	MYN	0.0454061	0.180181	0.252003	2.76084e-06	693	192.456	500.544	NA	52	30	22	NA	NA	0.082835	3,01311:3,80656:1:1:1:1	0,514368(0,532328:0,439655:0,571121)	NA	NA	NA	NA
>LinJ.06.1340>LmjL.06.1280	MYN	0.0454032	0.18021	0.251946	2.75347e-06	693	192.425	500.575	NA	52	30	22	NA	NA	0.0828351	3,01311:3,80656:1:1:1:1	0,514368(0,532328:0,439655:0,571121)	NA	NA	NA	NA
>LinJ.06.1340>LtrX.06.1280	MYN	0.0458668	0.143111	0.320497	0.000179286	693	220.085	472.915	NA	49	28	21	NA	NA	0.0767499	4,57622:1,64853:1:1:1:1	0,512931(0,536638:0,4375:0,564655)	NA	NA	NA	NA
>LinJ.06.1340>LtaP06.1290	MYN	0.145742	0.81085	0.179739	1.99582e-13	693	181.391	511.609	NA	140	72.4783	67.5217	NA	NA	0.319832	1,46133:2,85524:1:1:1:1	0,503592(0,540948:0,44181:0,528017)	NA	NA	NA	NA
>LdoL.06.1280>LinM.06.1280	MYN	0.00200079	NA	NA	NA	693	191.008	501.992	NA	1	NA	1	NA	NA	0.00144932	2:2:1:1:1:1	0,510776(0,538793:0,4375:0,556034)	NA	NA	NA	NA
>LdoL.06.1280>LmjF.06.1280	MYN	0.0454061	0.180181	0.252003	2.76084e-06	693	192.456	500.544	NA	52	30	22	NA	NA	0.082835	3,01311:3,80656:1:1:1:1	0,514368(0,532328:0,439655:0,571121)	NA	NA	NA	NA
>LdoL.06.1280>LmjL.06.1280	MYN	0.0454032	0.18021	0.251946	2.75347e-06	693	192.425	500.575	NA	52	30	22	NA	NA	0.0828351	3,01311:3,80656:1:1:1:1	0,514368(0,532328:0,439655:0,571121)	NA	NA	NA	NA
>LdoL.06.1280>LtrX.06.1280	MYN	0.0458668	0.143111	0.320497	0.000179286	693	220.085	472.915	NA	49	28	21	NA	NA	0.0767499	4,57622:1,64853:1:1:1:1	0,512931(0,536638:0,4375:0,564655)	NA	NA	NA	NA
>LdoL.06.1280>LtaP06.1290	MYN	0.145742	0.81085	0.179739	1.99582e-13	693	181.391	511.609	NA	140	72.4783	67.5217	NA	NA	0.319832	1,46133:2,85524:1:1:1:1	0,503592(0,540948:0,44181:0,528017)	NA	NA	NA	NA
>LinM.06.1280>LmjF.06.1280	MYN	0.0482127	0.17273	0.279122	1.09631e-05	693	199.031	493.969	NA	53	30	23	NA	NA	0.0839742	3,75351:3,97192:1:1:1:1	0,515086(0,532328:0,44181:0,571121)	NA	NA	NA	NA
>LinM.06.1280>LmjL.06.1280	MYN	0.0482089	0.172763	0.279046	1.09318e-05	693	198.993	494.007	NA	53	30	23	NA	NA	0.0839743	3,75351:3,97192:1:1:1:1	0,515086(0,532328:0,44181:0,571121)	NA	NA	NA	NA
>LinM.06.1280>LtrX.06.1280	MYN	0.0486545	0.140043	0.347426	0.000442309	693	224.806	468.194	NA	50	28	22	NA	NA	0.0783004	5,30152:1,78652:1:1:1:1	0,513649(0,536638:0,439655:0,564655)	NA	NA	NA	NA
>LinM.06.1280>LtaP06.1290	MYN	0.148857	0.726973	0.204763	7.41178e-13	693	183.858	509.142	NA	141	72.511	68.489	NA	NA	0.302235	1,6339:2,85524:1:1:1:1	0,50431(0,540948:0,443966:0,528017)	NA	NA	NA	NA
>LmjF.06.1280>LmjL.06.1280	MYN	NA	0.0111446	0	NA	693	182.814	510.186	NA	2	2	NA	NA	NA	0.00293995	2:2:1:1:1:1	0,518678(0,525862:0,443966:0,586207)	NA	NA	NA	NA
>LmjF.06.1280>LtrX.06.1280	MYN	0.0295918	0.0879812	0.336343	0.00408671	693	208.129	484.871	NA	31	17	14	NA	NA	0.0471279	6,80987:6,69622:1:1:1:1	0,517241(0,530172:0,44181:0,579741)	NA	NA	NA	NA
>LmjF.06.1280>LtaP06.1290	MYN	0.125556	0.78078	0.160808	4.88823e-14	693	176.515	516.485	NA	127	67.6101	59.3899	NA	NA	0.292449	1,42768:3,54392:1:1:1:1	0,507902(0,534483:0,446121:0,543103)	NA	NA	NA	NA
>LmjL.06.1280>LtrX.06.1280	MYN	0.0295873	0.0880141	0.336166	0.00407951	693	208.054	484.946	NA	31	17	14	NA	NA	0.0471283	6,80987:6,69622:1:1:1:1	0,517241(0,530172:0,44181:0,579741)	NA	NA	NA	NA
>LmjL.06.1280>LtaP06.1290	MYN	0.12565	0.93937	0.133759	5.13413e-15	693	177.167	515.833	NA	129	69.6468	59.3532	NA	NA	0.333679	1,47479:3,54392:1:1:1:1	0,507902(0,534483:0,446121:0,543103)	NA	NA	NA	NA
>LtrX.06.1280>LtaP06.1290	MYN	0.125791	0.58635	0.214533	3.94563e-14	693	186.341	506.659	NA	129	70.5411	58.4589	NA	NA	0.249631	1,91504:2,69963:1:1:1:1	0,506466(0,538793:0,443966:0,536638)	NA	NA	NA	NA

## Sheet: LmjF.10.1250
Sequence	Method	Ka	Ks	Ka/Ks	P-Value(Fisher)	Length	S-Sites	N-Sites	Fold-Sites(0:2:4)	Substitutions	S-Substitutions	N-Substitutions	Fold-S-Substitutions(0:2:4)	Fold-N-Substitutions(0:2:4)	Divergence-Time	Substitution-Rate-Ratio(rTC:rAG:rTA:rCG:rTG:rCA/rCA)	GC(1:2:3)	ML-Score	AICc	Akaike-Weight	Model
>LpnM.10.1250>LbrM.10.1400	MYN	0.00264443	0.0367898	0.0718795	0.000347981	954	196.047	757.953	NA	9	7	2	NA	NA	0.00966131	2:2:1:1:1:1	0,516196(0,498433:0,357367:0,69279)	NA	NA	NA	NA
>LpnM.10.1250>LbrcXL.10.1250	MYN	0.00397067	0.031631	0.125531	0.00332545	954	195.397	758.603	NA	9	6	3	NA	NA	0.00963603	2:2:1:1:1:1	0,516719(0,5:0,355799:0,694357)	NA	NA	NA	NA
>LpnM.10.1250>LbrL.10.1250	MYN	0.00397067	0.031631	0.125531	0.00332545	954	195.397	758.603	NA	9	6	3	NA	NA	0.00963603	2:2:1:1:1:1	0,516719(0,5:0,355799:0,694357)	NA	NA	NA	NA
>LpnM.10.1250>LtaP10.1680	MYN	0.0528792	1.46254	0.0361558	1.02621e-46	954	178.093	775.907	NA	131	91.5111	39.4889	NA	NA	0.316034	2,29427:5,4725:1:1:1:1	0,518809(0,509404:0,355799:0,691223)	NA	NA	NA	NA
>LpnM.10.1250>LmxM.10.1250	MYN	0.0512805	0.811445	0.0631964	8.40665e-36	954	179.582	774.418	NA	116	77.7451	38.2549	NA	NA	0.194375	2,28421:3,96989:1:1:1:1	0,525078(0,50627:0,358934:0,710031)	NA	NA	NA	NA
>LpnM.10.1250>LmxMB.10.1250	MYN	0.0512805	0.811445	0.0631964	8.40665e-36	954	179.582	774.418	NA	116	77.7451	38.2549	NA	NA	0.194375	2,28421:3,96989:1:1:1:1	0,525078(0,50627:0,358934:0,710031)	NA	NA	NA	NA
>LpnM.10.1250>LamH.10.1250	MYN	0.0511425	0.806487	0.0634138	1.65898e-35	954	177.58	776.42	NA	115	76.7447	38.2553	NA	NA	0.191744	2,18951:3,96989:1:1:1:1	0,524556(0,50627:0,358934:0,708464)	NA	NA	NA	NA
>LpnM.10.1250>LinJ.10.1390	MYN	0.043808	0.79384	0.055185	2.15333e-38	954	183.431	770.569	NA	111	78.2752	32.7248	NA	NA	0.188021	2,26121:3,78119:1:1:1:1	0,520376(0,504702:0,354232:0,702194)	NA	NA	NA	NA
>LpnM.10.1250>LinM.10.1250	MYN	0.043808	0.79384	0.055185	2.15333e-38	954	183.431	770.569	NA	111	78.2752	32.7248	NA	NA	0.188021	2,26121:3,78119:1:1:1:1	0,520376(0,504702:0,354232:0,702194)	NA	NA	NA	NA
>LpnM.10.1250>LdoL.10.1250	MYN	0.0425422	0.803796	0.0529266	4.04446e-39	954	185.723	768.277	NA	111	79.2796	31.7204	NA	NA	0.190742	2,31739:3,59047:1:1:1:1	0,520376(0,503135:0,354232:0,703762)	NA	NA	NA	NA
>LpnM.10.1250>LtrX.10.1250	MYN	0.0449581	0.73838	0.0608875	1.69007e-30	954	230.294	723.706	NA	111	79.5132	31.4868	NA	NA	0.212349	4,95098:4,50058:1:1:1:1	0,520376(0,503135:0,354232:0,703762)	NA	NA	NA	NA
>LpnM.10.1250>LmjF.10.1250	MYN	0.0496506	0.929503	0.0534163	6.32601e-34	954	204.81	749.19	NA	116	80.0796	35.9204	NA	NA	0.238542	3,1988:3,62609:1:1:1:1	0,521421(0,501567:0,355799:0,706897)	NA	NA	NA	NA
>LpnM.10.1250>LmjL.10.1250	MYN	0.0495632	0.892517	0.055532	3.15943e-34	954	203.291	750.709	NA	116	80.0697	35.9303	NA	NA	0.229191	3,1988:3,77034:1:1:1:1	0,521421(0,501567:0,355799:0,706897)	NA	NA	NA	NA
>LbrM.10.1400>LbrcXL.10.1250	MYN	0.00395988	0.0158252	0.250227	0.102672	954	194.242	759.758	NA	6	3	3	NA	NA	0.00637576	2:2:1:1:1:1	0,517764(0,5:0,355799:0,697492)	NA	NA	NA	NA
>LbrM.10.1400>LbrL.10.1250	MYN	0.00395988	0.0158252	0.250227	0.102672	954	194.242	759.758	NA	6	3	3	NA	NA	0.00637576	2:2:1:1:1:1	0,517764(0,5:0,355799:0,697492)	NA	NA	NA	NA
>LbrM.10.1400>LtaP10.1680	MYN	0.0507299	1.61289	0.0314528	1.82461e-46	954	169.152	784.848	NA	126	87.6119	38.3881	NA	NA	0.327714	1,84441:5,09979:1:1:1:1	0,519854(0,509404:0,355799:0,694357)	NA	NA	NA	NA
>LbrM.10.1400>LmxM.10.1250	MYN	0.0490091	1.01524	0.0482735	2.00184e-39	954	169.409	784.591	NA	116	78.8844	37.1156	NA	NA	0.22059	1,87947:3,86323:1:1:1:1	0,526123(0,50627:0,358934:0,713166)	NA	NA	NA	NA
>LbrM.10.1400>LmxMB.10.1250	MYN	0.0490091	1.01524	0.0482735	2.00184e-39	954	169.409	784.591	NA	116	78.8844	37.1156	NA	NA	0.22059	1,87947:3,86323:1:1:1:1	0,526123(0,50627:0,358934:0,713166)	NA	NA	NA	NA
>LbrM.10.1400>LamH.10.1250	MYN	0.0488449	1.02632	0.0475923	2.98086e-39	954	166.904	787.096	NA	115	77.8859	37.1141	NA	NA	0.219856	1,77199:3,86323:1:1:1:1	0,525601(0,50627:0,358934:0,711599)	NA	NA	NA	NA
>LbrM.10.1400>LinJ.10.1390	MYN	0.0411349	1.1028	0.0373004	7.35443e-44	954	169.567	784.433	NA	112	80.6543	31.3457	NA	NA	0.229839	1,72973:3,66247:1:1:1:1	0,521421(0,504702:0,354232:0,705329)	NA	NA	NA	NA
>LbrM.10.1400>LinM.10.1250	MYN	0.0411349	1.1028	0.0373004	7.35443e-44	954	169.567	784.433	NA	112	80.6543	31.3457	NA	NA	0.229839	1,72973:3,66247:1:1:1:1	0,521421(0,504702:0,354232:0,705329)	NA	NA	NA	NA
>LbrM.10.1400>LdoL.10.1250	MYN	0.0425004	1.04494	0.0406726	1.52285e-42	954	169.516	784.484	NA	112	79.6486	32.3514	NA	NA	0.220623	1,79212:3,83982:1:1:1:1	0,521421(0,503135:0,354232:0,706897)	NA	NA	NA	NA
>LbrM.10.1400>LtrX.10.1250	MYN	0.0422655	0.791603	0.0533924	5.37574e-33	954	214.968	739.032	NA	109	78.6964	30.3036	NA	NA	0.211116	3,99517:4,24361:1:1:1:1	0,521421(0,503135:0,354232:0,706897)	NA	NA	NA	NA
>LbrM.10.1400>LmjF.10.1250	MYN	0.0470983	0.801007	0.0587989	4.59043e-35	954	191.111	762.889	NA	112	77.2288	34.7712	NA	NA	0.198126	2,58213:3,47228:1:1:1:1	0,522466(0,501567:0,355799:0,710031)	NA	NA	NA	NA
>LbrM.10.1400>LmjL.10.1250	MYN	0.0470106	0.79745	0.0589512	2.20048e-35	954	189.582	764.418	NA	112	77.2248	34.7752	NA	NA	0.19614	2,58213:3,63377:1:1:1:1	0,522466(0,501567:0,355799:0,710031)	NA	NA	NA	NA
>LbrcXL.10.1250>LbrL.10.1250	MYN	NA	NA	NA	NA	954	193.63	760.37	NA	0	NA	NA	NA	NA	NA	2:2:1:1:1:1	0,518286(0,501567:0,354232:0,69906)	NA	NA	NA	NA
>LbrcXL.10.1250>LtaP10.1680	MYN	0.0512771	1.40893	0.0363944	1.0688e-45	954	177.559	776.441	NA	128	89.6213	38.3787	NA	NA	0.303965	2,24:5,09641:1:1:1:1	0,520376(0,510972:0,354232:0,695925)	NA	NA	NA	NA
>LbrcXL.10.1250>LmxM.10.1250	MYN	0.0484247	0.818763	0.0591438	3.15306e-36	954	181.548	772.452	NA	114	77.8564	36.1436	NA	NA	0.195021	2,25354:3,41893:1:1:1:1	0,526646(0,507837:0,357367:0,714734)	NA	NA	NA	NA
>LbrcXL.10.1250>LmxMB.10.1250	MYN	0.0484247	0.818763	0.0591438	3.15306e-36	954	181.548	772.452	NA	114	77.8564	36.1436	NA	NA	0.195021	2,25354:3,41893:1:1:1:1	0,526646(0,507837:0,357367:0,714734)	NA	NA	NA	NA
>LbrcXL.10.1250>LamH.10.1250	MYN	0.0482707	0.816509	0.0591183	5.21485e-36	954	179.177	774.823	NA	113	76.8567	36.1433	NA	NA	0.192559	2,14605:3,41893:1:1:1:1	0,526123(0,507837:0,357367:0,713166)	NA	NA	NA	NA
>LbrcXL.10.1250>LinJ.10.1390	MYN	0.0418239	0.851317	0.0491285	8.4125e-40	954	182.744	771.256	NA	111	79.67	31.33	NA	NA	0.196887	2,15519:3,33284:1:1:1:1	0,521944(0,50627:0,352665:0,706897)	NA	NA	NA	NA
>LbrcXL.10.1250>LinM.10.1250	MYN	0.0418239	0.851317	0.0491285	8.4125e-40	954	182.744	771.256	NA	111	79.67	31.33	NA	NA	0.196887	2,15519:3,33284:1:1:1:1	0,521944(0,50627:0,352665:0,706897)	NA	NA	NA	NA
>LbrcXL.10.1250>LdoL.10.1250	MYN	0.0431924	0.828802	0.0521143	1.1689e-38	954	182.261	771.739	NA	111	78.6612	32.3388	NA	NA	0.193282	2,21758:3,51046:1:1:1:1	0,521944(0,504702:0,352665:0,708464)	NA	NA	NA	NA
>LbrcXL.10.1250>LtrX.10.1250	MYN	0.0430488	0.801198	0.0537306	4.12219e-30	954	228.088	725.912	NA	108	77.6973	30.3027	NA	NA	0.224311	4,54825:3,85263:1:1:1:1	0,521944(0,504702:0,352665:0,708464)	NA	NA	NA	NA
>LbrcXL.10.1250>LmjF.10.1250	MYN	0.0478197	1.13748	0.0420401	2.36502e-33	954	203.126	750.874	NA	113	78.2631	34.7369	NA	NA	0.279831	3,00806:3,1616:1:1:1:1	0,522989(0,503135:0,354232:0,711599)	NA	NA	NA	NA
>LbrcXL.10.1250>LmjL.10.1250	MYN	0.0477393	0.972883	0.04907	1.14492e-33	954	201.507	752.493	NA	113	78.2475	34.7525	NA	NA	0.243151	3,00806:3,31104:1:1:1:1	0,522989(0,503135:0,354232:0,711599)	NA	NA	NA	NA
>LbrL.10.1250>LtaP10.1680	MYN	0.0512771	1.40893	0.0363944	1.0688e-45	954	177.559	776.441	NA	128	89.6213	38.3787	NA	NA	0.303965	2,24:5,09641:1:1:1:1	0,520376(0,510972:0,354232:0,695925)	NA	NA	NA	NA
>LbrL.10.1250>LmxM.10.1250	MYN	0.0484247	0.818763	0.0591438	3.15306e-36	954	181.548	772.452	NA	114	77.8564	36.1436	NA	NA	0.195021	2,25354:3,41893:1:1:1:1	0,526646(0,507837:0,357367:0,714734)	NA	NA	NA	NA
>LbrL.10.1250>LmxMB.10.1250	MYN	0.0484247	0.818763	0.0591438	3.15306e-36	954	181.548	772.452	NA	114	77.8564	36.1436	NA	NA	0.195021	2,25354:3,41893:1:1:1:1	0,526646(0,507837:0,357367:0,714734)	NA	NA	NA	NA
>LbrL.10.1250>LamH.10.1250	MYN	0.0482707	0.816509	0.0591183	5.21485e-36	954	179.177	774.823	NA	113	76.8567	36.1433	NA	NA	0.192559	2,14605:3,41893:1:1:1:1	0,526123(0,507837:0,357367:0,713166)	NA	NA	NA	NA
>LbrL.10.1250>LinJ.10.1390	MYN	0.0418239	0.851317	0.0491285	8.4125e-40	954	182.744	771.256	NA	111	79.67	31.33	NA	NA	0.196887	2,15519:3,33284:1:1:1:1	0,521944(0,50627:0,352665:0,706897)	NA	NA	NA	NA
>LbrL.10.1250>LinM.10.1250	MYN	0.0418239	0.851317	0.0491285	8.4125e-40	954	182.744	771.256	NA	111	79.67	31.33	NA	NA	0.196887	2,15519:3,33284:1:1:1:1	0,521944(0,50627:0,352665:0,706897)	NA	NA	NA	NA
>LbrL.10.1250>LdoL.10.1250	MYN	0.0431924	0.828802	0.0521143	1.1689e-38	954	182.261	771.739	NA	111	78.6612	32.3388	NA	NA	0.193282	2,21758:3,51046:1:1:1:1	0,521944(0,504702:0,352665:0,708464)	NA	NA	NA	NA
>LbrL.10.1250>LtrX.10.1250	MYN	0.0430488	0.801198	0.0537306	4.12219e-30	954	228.088	725.912	NA	108	77.6973	30.3027	NA	NA	0.224311	4,54825:3,85263:1:1:1:1	0,521944(0,504702:0,352665:0,708464)	NA	NA	NA	NA
>LbrL.10.1250>LmjF.10.1250	MYN	0.0478197	1.13748	0.0420401	2.36502e-33	954	203.126	750.874	NA	113	78.2631	34.7369	NA	NA	0.279831	3,00806:3,1616:1:1:1:1	0,522989(0,503135:0,354232:0,711599)	NA	NA	NA	NA
>LbrL.10.1250>LmjL.10.1250	MYN	0.0477393	0.972883	0.04907	1.14492e-33	954	201.507	752.493	NA	113	78.2475	34.7525	NA	NA	0.243151	3,00806:3,31104:1:1:1:1	0,522989(0,503135:0,354232:0,711599)	NA	NA	NA	NA
>LtaP10.1680>LmxM.10.1250	MYN	0.0348226	0.441604	0.0788549	8.28638e-25	954	187.298	766.702	NA	83	57	26	NA	NA	0.114686	3,42914:6,40245:1:1:1:1	0,528736(0,517241:0,357367:0,711599)	NA	NA	NA	NA
>LtaP10.1680>LmxMB.10.1250	MYN	0.0348226	0.441604	0.0788549	8.28638e-25	954	187.298	766.702	NA	83	57	26	NA	NA	0.114686	3,42914:6,40245:1:1:1:1	0,528736(0,517241:0,357367:0,711599)	NA	NA	NA	NA
>LtaP10.1680>LamH.10.1250	MYN	0.034811	0.418716	0.0831376	1.57776e-23	954	187.04	766.96	NA	81	55	26	NA	NA	0.110079	3,29665:6,11707:1:1:1:1	0,528213(0,517241:0,357367:0,710031)	NA	NA	NA	NA
>LtaP10.1680>LinJ.10.1390	MYN	0.0201225	0.36155	0.0556561	4.1239e-26	954	197.863	756.137	NA	68	53	15	NA	NA	0.0909356	2,82548:3,70903:1:1:1:1	0,524033(0,515674:0,352665:0,703762)	NA	NA	NA	NA
>LtaP10.1680>LinM.10.1250	MYN	0.0201225	0.36155	0.0556561	4.1239e-26	954	197.863	756.137	NA	68	53	15	NA	NA	0.0909356	2,82548:3,70903:1:1:1:1	0,524033(0,515674:0,352665:0,703762)	NA	NA	NA	NA
>LtaP10.1680>LdoL.10.1250	MYN	0.0212987	0.348174	0.0611725	2.33431e-24	954	191.163	762.837	NA	66	50	16	NA	NA	0.0867983	2,7251:4,15818:1:1:1:1	0,524033(0,514107:0,352665:0,705329)	NA	NA	NA	NA
>LtaP10.1680>LtrX.10.1250	MYN	0.021826	0.259364	0.0841518	7.80262e-19	954	255.817	698.183	NA	66	51	15	NA	NA	0.0855222	6,33632:4,03947:1:1:1:1	0,524033(0,514107:0,352665:0,705329)	NA	NA	NA	NA
>LtaP10.1680>LmjF.10.1250	MYN	0.0259302	0.254687	0.101812	7.81247e-18	954	238.423	715.577	NA	67	48.7803	18.2197	NA	NA	0.0831011	4,95687:3,53396:1:1:1:1	0,525078(0,512539:0,354232:0,708464)	NA	NA	NA	NA
>LtaP10.1680>LmjL.10.1250	MYN	0.0258487	0.257006	0.100576	5.0108e-18	954	236.267	717.733	NA	67	48.7822	18.2178	NA	NA	0.0830969	4,95687:3,72132:1:1:1:1	0,525078(0,512539:0,354232:0,708464)	NA	NA	NA	NA
>LmxM.10.1250>LmxMB.10.1250	MYN	NA	NA	NA	NA	954	182.701	771.299	NA	0	NA	NA	NA	NA	NA	2:2:1:1:1:1	0,535005(0,514107:0,360502:0,730408)	NA	NA	NA	NA
>LmxM.10.1250>LamH.10.1250	MYN	NA	0.016851	0	NA	954	183.199	770.801	NA	3	3	NA	NA	NA	0.00323594	2:2:1:1:1:1	0,534483(0,514107:0,360502:0,72884)	NA	NA	NA	NA
>LmxM.10.1250>LinJ.10.1390	MYN	0.019655	0.259247	0.0758155	1.93055e-17	954	179.279	774.721	NA	52	37	15	NA	NA	0.0646799	2,69883:4,66836:1:1:1:1	0,530303(0,512539:0,355799:0,722571)	NA	NA	NA	NA
>LmxM.10.1250>LinM.10.1250	MYN	0.019655	0.259247	0.0758155	1.93055e-17	954	179.279	774.721	NA	52	37	15	NA	NA	0.0646799	2,69883:4,66836:1:1:1:1	0,530303(0,512539:0,355799:0,722571)	NA	NA	NA	NA
>LmxM.10.1250>LdoL.10.1250	MYN	0.0210281	0.266494	0.0789065	1.57106e-17	954	180.478	773.522	NA	54	38	16	NA	NA	0.0674654	2,91782:5,0434:1:1:1:1	0,530303(0,510972:0,355799:0,724138)	NA	NA	NA	NA
>LmxM.10.1250>LtrX.10.1250	MYN	0.0232407	0.186069	0.124904	6.23207e-12	954	209.051	744.949	NA	50	33	17	NA	NA	0.0589216	4,62717:5,31627:1:1:1:1	0,530303(0,510972:0,355799:0,724138)	NA	NA	NA	NA
>LmxM.10.1250>LmjF.10.1250	MYN	0.0249766	0.202812	0.123152	4.05367e-13	954	209.789	744.211	NA	54	35.7508	18.2492	NA	NA	0.0640833	3,81014:3,53574:1:1:1:1	0,531348(0,509404:0,357367:0,727273)	NA	NA	NA	NA
>LmxM.10.1250>LmjL.10.1250	MYN	0.0248912	0.205516	0.121116	2.75331e-13	954	207.45	746.55	NA	54	35.7538	18.2462	NA	NA	0.0641687	3,81014:3,74918:1:1:1:1	0,531348(0,509404:0,357367:0,727273)	NA	NA	NA	NA
>LmxMB.10.1250>LamH.10.1250	MYN	NA	0.016851	0	NA	954	183.199	770.801	NA	3	3	NA	NA	NA	0.00323594	2:2:1:1:1:1	0,534483(0,514107:0,360502:0,72884)	NA	NA	NA	NA
>LmxMB.10.1250>LinJ.10.1390	MYN	0.019655	0.259247	0.0758155	1.93055e-17	954	179.279	774.721	NA	52	37	15	NA	NA	0.0646799	2,69883:4,66836:1:1:1:1	0,530303(0,512539:0,355799:0,722571)	NA	NA	NA	NA
>LmxMB.10.1250>LinM.10.1250	MYN	0.019655	0.259247	0.0758155	1.93055e-17	954	179.279	774.721	NA	52	37	15	NA	NA	0.0646799	2,69883:4,66836:1:1:1:1	0,530303(0,512539:0,355799:0,722571)	NA	NA	NA	NA
>LmxMB.10.1250>LdoL.10.1250	MYN	0.0210281	0.266494	0.0789065	1.57106e-17	954	180.478	773.522	NA	54	38	16	NA	NA	0.0674654	2,91782:5,0434:1:1:1:1	0,530303(0,510972:0,355799:0,724138)	NA	NA	NA	NA
>LmxMB.10.1250>LtrX.10.1250	MYN	0.0232407	0.186069	0.124904	6.23207e-12	954	209.051	744.949	NA	50	33	17	NA	NA	0.0589216	4,62717:5,31627:1:1:1:1	0,530303(0,510972:0,355799:0,724138)	NA	NA	NA	NA
>LmxMB.10.1250>LmjF.10.1250	MYN	0.0249766	0.202812	0.123152	4.05367e-13	954	209.789	744.211	NA	54	35.7508	18.2492	NA	NA	0.0640833	3,81014:3,53574:1:1:1:1	0,531348(0,509404:0,357367:0,727273)	NA	NA	NA	NA
>LmxMB.10.1250>LmjL.10.1250	MYN	0.0248912	0.205516	0.121116	2.75331e-13	954	207.45	746.55	NA	54	35.7538	18.2462	NA	NA	0.0641687	3,81014:3,74918:1:1:1:1	0,531348(0,509404:0,357367:0,727273)	NA	NA	NA	NA
>LamH.10.1250>LinJ.10.1390	MYN	0.0195168	0.26043	0.0749404	2.06111e-18	954	173.928	780.072	NA	51	36	15	NA	NA	0.0634388	2,44179:4,66836:1:1:1:1	0,529781(0,512539:0,355799:0,721003)	NA	NA	NA	NA
>LamH.10.1250>LinM.10.1250	MYN	0.0195168	0.26043	0.0749404	2.06111e-18	954	173.928	780.072	NA	51	36	15	NA	NA	0.0634388	2,44179:4,66836:1:1:1:1	0,529781(0,512539:0,355799:0,721003)	NA	NA	NA	NA
>LamH.10.1250>LdoL.10.1250	MYN	0.0208835	0.267659	0.0780229	2.30949e-17	954	175.282	778.718	NA	53	37	16	NA	NA	0.0662247	2,65071:5,0434:1:1:1:1	0,529781(0,510972:0,355799:0,722571)	NA	NA	NA	NA
>LamH.10.1250>LtrX.10.1250	MYN	0.0231408	0.182543	0.126769	1.34222e-11	954	205.923	748.077	NA	49	32	17	NA	NA	0.0575482	4,40424:5,31627:1:1:1:1	0,529781(0,510972:0,355799:0,722571)	NA	NA	NA	NA
>LamH.10.1250>LmjF.10.1250	MYN	0.0247863	0.209374	0.118383	1.69225e-13	954	204.555	749.445	NA	54	35.7583	18.2417	NA	NA	0.0643653	3,63004:3,76724:1:1:1:1	0,530825(0,509404:0,357367:0,725705)	NA	NA	NA	NA
>LamH.10.1250>LmjL.10.1250	MYN	0.0247042	0.212147	0.116449	1.14214e-13	954	202.255	751.745	NA	54	35.7611	18.2389	NA	NA	0.0644433	3,63004:3,98782:1:1:1:1	0,530825(0,509404:0,357367:0,725705)	NA	NA	NA	NA
>LinJ.10.1390>LinM.10.1250	MYN	NA	NA	NA	NA	954	188.102	765.898	NA	0	NA	NA	NA	NA	NA	2:2:1:1:1:1	0,525601(0,510972:0,351097:0,714734)	NA	NA	NA	NA
>LinJ.10.1390>LdoL.10.1250	MYN	0.00130732	0.0163992	0.0797182	0.0246541	954	187.383	766.617	NA	4	3	1	NA	NA	0.00427164	2:2:1:1:1:1	0,525601(0,509404:0,351097:0,716301)	NA	NA	NA	NA
>LinJ.10.1390>LtrX.10.1250	MYN	0.0127829	0.0666005	0.191934	4.32455e-05	954	321.978	632.022	NA	28	20	8	NA	NA	0.0309465	10,1032:1,93959:1:1:1:1	0,525601(0,509404:0,351097:0,716301)	NA	NA	NA	NA
>LinJ.10.1390>LmjF.10.1250	MYN	0.0171024	0.100116	0.170826	1.44789e-06	954	284.77	669.23	NA	36	24.6915	11.3085	NA	NA	0.0418819	6,82304:1,85256:1:1:1:1	0,526646(0,507837:0,352665:0,719436)	NA	NA	NA	NA
>LinJ.10.1390>LmjL.10.1250	MYN	0.0169411	0.101347	0.167159	4.11833e-07	954	278.68	675.32	NA	36	24.6961	11.3039	NA	NA	0.0415976	6,82304:2,24232:1:1:1:1	0,526646(0,507837:0,352665:0,719436)	NA	NA	NA	NA
>LinM.10.1250>LdoL.10.1250	MYN	0.00130732	0.0163992	0.0797182	0.0246541	954	187.383	766.617	NA	4	3	1	NA	NA	0.00427164	2:2:1:1:1:1	0,525601(0,509404:0,351097:0,716301)	NA	NA	NA	NA
>LinM.10.1250>LtrX.10.1250	MYN	0.0127829	0.0666005	0.191934	4.32455e-05	954	321.978	632.022	NA	28	20	8	NA	NA	0.0309465	10,1032:1,93959:1:1:1:1	0,525601(0,509404:0,351097:0,716301)	NA	NA	NA	NA
>LinM.10.1250>LmjF.10.1250	MYN	0.0171024	0.100116	0.170826	1.44789e-06	954	284.77	669.23	NA	36	24.6915	11.3085	NA	NA	0.0418819	6,82304:1,85256:1:1:1:1	0,526646(0,507837:0,352665:0,719436)	NA	NA	NA	NA
>LinM.10.1250>LmjL.10.1250	MYN	0.0169411	0.101347	0.167159	4.11833e-07	954	278.68	675.32	NA	36	24.6961	11.3039	NA	NA	0.0415976	6,82304:2,24232:1:1:1:1	0,526646(0,507837:0,352665:0,719436)	NA	NA	NA	NA
>LdoL.10.1250>LtrX.10.1250	MYN	0.01404	0.0590535	0.237751	0.000433692	954	306.066	647.934	NA	26	17	9	NA	NA	0.0284814	9,68503:2,65951:1:1:1:1	0,525601(0,507837:0,351097:0,717868)	NA	NA	NA	NA
>LdoL.10.1250>LmjF.10.1250	MYN	0.0183049	0.0991628	0.184595	2.97998e-06	954	271.78	682.22	NA	36	23.6734	12.3266	NA	NA	0.0413401	6,56601:2,39814:1:1:1:1	0,526646(0,50627:0,352665:0,721003)	NA	NA	NA	NA
>LdoL.10.1250>LmjL.10.1250	MYN	0.0181494	0.10064	0.18034	8.99655e-07	954	266.251	687.749	NA	36	23.6785	12.3215	NA	NA	0.0411715	6,56601:2,7879:1:1:1:1	0,526646(0,50627:0,352665:0,721003)	NA	NA	NA	NA
>LtrX.10.1250>LmjF.10.1250	MYN	0.006846	0.08818	0.0776366	4.04659e-08	954	194.437	759.563	NA	21	15.8249	5.17511	NA	NA	0.0234228	2,3875:2,18397:1:1:1:1	0,526646(0,50627:0,352665:0,721003)	NA	NA	NA	NA
>LtrX.10.1250>LmjL.10.1250	MYN	0.00665171	0.0981326	0.0677829	7.76128e-09	954	174.88	779.12	NA	21	15.8428	5.15725	NA	NA	0.0234213	2,3875:4,38638:1:1:1:1	0,526646(0,50627:0,352665:0,721003)	NA	NA	NA	NA
>LmjF.10.1250>LmjL.10.1250	MYN	NA	0.0113112	0	NA	954	183.651	770.349	NA	2	2	NA	NA	NA	0.00217746	2:2:1:1:1:1	0,527691(0,504702:0,354232:0,724138)	NA	NA	NA	NA

## Sheet: LmjF.13.0610
Sequence	Method	Ka	Ks	Ka/Ks	P-Value(Fisher)	Length	S-Sites	N-Sites	Fold-Sites(0:2:4)	Substitutions	S-Substitutions	N-Substitutions	Fold-S-Substitutions(0:2:4)	Fold-N-Substitutions(0:2:4)	Divergence-Time	Substitution-Rate-Ratio(rTC:rAG:rTA:rCG:rTG:rCA/rCA)	GC(1:2:3)	ML-Score	AICc	Akaike-Weight	Model
>LpnL.13.0610>LpnM.13.0610	MYN	NA	NA	NA	NA	831	187.182	643.818	NA	0	NA	NA	NA	NA	NA	2:2:1:1:1:1	0,570743(0,582734:0,417266:0,71223)	NA	NA	NA	NA
>LpnL.13.0610>LbrM.13.0430	MYN	0.00498708	0.0379668	0.131354	0.00162291	831	185.613	645.387	NA	10	6.79924	3.20076	NA	NA	0.0123535	2:2:1:1:1:1	0,573741(0,586331:0,417266:0,717626)	NA	NA	NA	NA
>LpnL.13.0610>LbrcXL.13.0610	MYN	0.00498708	0.0379668	0.131354	0.00162291	831	185.613	645.387	NA	10	6.79924	3.20076	NA	NA	0.0123535	2:2:1:1:1:1	0,573741(0,586331:0,417266:0,717626)	NA	NA	NA	NA
>LpnL.13.0610>LbrL.13.0610	MYN	0.00495721	0.0438594	0.113025	0.000499481	831	186.633	644.367	NA	11	7.82329	3.17671	NA	NA	0.0136942	2:2:1:1:1:1	0,573141(0,586331:0,417266:0,715827)	NA	NA	NA	NA
>LpnL.13.0610>LtaP13.0490	MYN	0.247122	1.13756	0.217239	2.13081e-14	819	197.725	621.275	NA	228	98.6996	129.3	NA	NA	0.462093	4,69997:5,11103:1:1:1:1	0,576739(0,595324:0,420863:0,714029)	NA	NA	NA	NA
>LpnL.13.0610>LamH.13.0610	MYN	0.17339	0.787504	0.220177	3.07375e-14	798	172.635	625.365	NA	172	75.9958	96.0042	NA	NA	0.306244	4,10447:3,34545:1:1:1:1	0,584532(0,573741:0,431655:0,748201)	NA	NA	NA	NA
>LpnL.13.0610>LmxMB.13.0610	MYN	0.18531	0.80468	0.230291	3.62438e-14	798	172.698	625.302	NA	179	77.3136	101.686	NA	NA	0.31935	4,23082:3,62353:1:1:1:1	0,582734(0,568345:0,431655:0,748201)	NA	NA	NA	NA
>LpnL.13.0610>LmxM.13.0610	MYN	0.187883	0.802686	0.234068	5.06806e-14	798	173.712	624.288	NA	180	77.2828	102.717	NA	NA	0.321716	4,43729:3,60607:1:1:1:1	0,582134(0,566547:0,431655:0,748201)	NA	NA	NA	NA
>LpnL.13.0610>LmjF.13.0610	MYN	0.168629	0.810515	0.208052	7.22993e-16	819	178.785	640.215	NA	175	79.1947	95.8053	NA	NA	0.308751	4,35245:4,61717:1:1:1:1	0,591727(0,588129:0,428058:0,758993)	NA	NA	NA	NA
>LpnL.13.0610>LmjL.13.0610	MYN	0.168629	0.810515	0.208052	7.22993e-16	819	178.785	640.215	NA	175	79.1947	95.8053	NA	NA	0.308751	4,35245:4,61717:1:1:1:1	0,591727(0,588129:0,428058:0,758993)	NA	NA	NA	NA
>LpnL.13.0610>*LtrX.13.0610	MYN	0.17589	0.696897	0.252391	6.6724e-12	774	172.265	601.735	NA	164	70.6192	93.3808	NA	NA	0.291848	5,55971:4,63256:1:1:1:1	0,57554(0,579137:0,410072:0,73741)	NA	NA	NA	NA
>LpnL.13.0610>LinJ.13.0500	MYN	0.185084	0.743067	0.249081	1.96579e-12	819	186.346	632.654	NA	180	77.0931	102.907	NA	NA	0.312041	4,77124:3,88198:1:1:1:1	0,590528(0,593525:0,428058:0,75)	NA	NA	NA	NA
>LpnL.13.0610>LinM.13.0610	MYN	0.185084	0.743067	0.249081	1.96579e-12	819	186.346	632.654	NA	180	77.0931	102.907	NA	NA	0.312041	4,77124:3,88198:1:1:1:1	0,590528(0,593525:0,428058:0,75)	NA	NA	NA	NA
>LpnL.13.0610>LdoL.13.0610	MYN	0.186319	0.745764	0.249836	3.2176e-12	819	189.439	629.561	NA	181	78.0861	102.914	NA	NA	0.315721	4,9713:3,69366:1:1:1:1	0,588729(0,591727:0,428058:0,746403)	NA	NA	NA	NA
>LpnM.13.0610>LbrM.13.0430	MYN	0.00498708	0.0379668	0.131354	0.00162291	831	185.613	645.387	NA	10	6.79924	3.20076	NA	NA	0.0123535	2:2:1:1:1:1	0,573741(0,586331:0,417266:0,717626)	NA	NA	NA	NA
>LpnM.13.0610>LbrcXL.13.0610	MYN	0.00498708	0.0379668	0.131354	0.00162291	831	185.613	645.387	NA	10	6.79924	3.20076	NA	NA	0.0123535	2:2:1:1:1:1	0,573741(0,586331:0,417266:0,717626)	NA	NA	NA	NA
>LpnM.13.0610>LbrL.13.0610	MYN	0.00495721	0.0438594	0.113025	0.000499481	831	186.633	644.367	NA	11	7.82329	3.17671	NA	NA	0.0136942	2:2:1:1:1:1	0,573141(0,586331:0,417266:0,715827)	NA	NA	NA	NA
>LpnM.13.0610>LtaP13.0490	MYN	0.247122	1.13756	0.217239	2.13081e-14	819	197.725	621.275	NA	228	98.6996	129.3	NA	NA	0.462093	4,69997:5,11103:1:1:1:1	0,576739(0,595324:0,420863:0,714029)	NA	NA	NA	NA
>LpnM.13.0610>LamH.13.0610	MYN	0.17339	0.787504	0.220177	3.07375e-14	798	172.635	625.365	NA	172	75.9958	96.0042	NA	NA	0.306244	4,10447:3,34545:1:1:1:1	0,584532(0,573741:0,431655:0,748201)	NA	NA	NA	NA
>LpnM.13.0610>LmxMB.13.0610	MYN	0.18531	0.80468	0.230291	3.62438e-14	798	172.698	625.302	NA	179	77.3136	101.686	NA	NA	0.31935	4,23082:3,62353:1:1:1:1	0,582734(0,568345:0,431655:0,748201)	NA	NA	NA	NA
>LpnM.13.0610>LmxM.13.0610	MYN	0.187883	0.802686	0.234068	5.06806e-14	798	173.712	624.288	NA	180	77.2828	102.717	NA	NA	0.321716	4,43729:3,60607:1:1:1:1	0,582134(0,566547:0,431655:0,748201)	NA	NA	NA	NA
>LpnM.13.0610>LmjF.13.0610	MYN	0.168629	0.810515	0.208052	7.22993e-16	819	178.785	640.215	NA	175	79.1947	95.8053	NA	NA	0.308751	4,35245:4,61717:1:1:1:1	0,591727(0,588129:0,428058:0,758993)	NA	NA	NA	NA
>LpnM.13.0610>LmjL.13.0610	MYN	0.168629	0.810515	0.208052	7.22993e-16	819	178.785	640.215	NA	175	79.1947	95.8053	NA	NA	0.308751	4,35245:4,61717:1:1:1:1	0,591727(0,588129:0,428058:0,758993)	NA	NA	NA	NA
>LpnM.13.0610>*LtrX.13.0610	MYN	0.17589	0.696897	0.252391	6.6724e-12	774	172.265	601.735	NA	164	70.6192	93.3808	NA	NA	0.291848	5,55971:4,63256:1:1:1:1	0,57554(0,579137:0,410072:0,73741)	NA	NA	NA	NA
>LpnM.13.0610>LinJ.13.0500	MYN	0.185084	0.743067	0.249081	1.96579e-12	819	186.346	632.654	NA	180	77.0931	102.907	NA	NA	0.312041	4,77124:3,88198:1:1:1:1	0,590528(0,593525:0,428058:0,75)	NA	NA	NA	NA
>LpnM.13.0610>LinM.13.0610	MYN	0.185084	0.743067	0.249081	1.96579e-12	819	186.346	632.654	NA	180	77.0931	102.907	NA	NA	0.312041	4,77124:3,88198:1:1:1:1	0,590528(0,593525:0,428058:0,75)	NA	NA	NA	NA
>LpnM.13.0610>LdoL.13.0610	MYN	0.186319	0.745764	0.249836	3.2176e-12	819	189.439	629.561	NA	181	78.0861	102.914	NA	NA	0.315721	4,9713:3,69366:1:1:1:1	0,588729(0,591727:0,428058:0,746403)	NA	NA	NA	NA
>LbrM.13.0430>LbrcXL.13.0610	MYN	NA	NA	NA	NA	831	183.985	647.015	NA	0	NA	NA	NA	NA	NA	2:2:1:1:1:1	0,576739(0,589928:0,417266:0,723022)	NA	NA	NA	NA
>LbrM.13.0430>LbrL.13.0610	MYN	NA	0.00546395	0	NA	831	185.036	645.964	NA	1	1	NA	NA	NA	0.00121664	2:2:1:1:1:1	0,576139(0,589928:0,417266:0,721223)	NA	NA	NA	NA
>LbrM.13.0430>LtaP13.0490	MYN	0.241951	1.03342	0.234127	2.10058e-13	819	196.303	622.697	NA	222	94.6408	127.359	NA	NA	0.431656	4,93057:5,15377:1:1:1:1	0,579736(0,598921:0,420863:0,719424)	NA	NA	NA	NA
>LbrM.13.0430>LamH.13.0610	MYN	0.170628	0.709656	0.240437	2.05934e-13	798	172.111	625.889	NA	167	72.2895	94.7105	NA	NA	0.286884	4,31872:3,44657:1:1:1:1	0,58753(0,577338:0,431655:0,753597)	NA	NA	NA	NA
>LbrM.13.0430>LmxMB.13.0610	MYN	0.182502	0.729756	0.250087	1.35278e-12	798	172.216	625.784	NA	174	73.6102	100.39	NA	NA	0.300605	4,4543:3,72773:1:1:1:1	0,585731(0,571942:0,431655:0,753597)	NA	NA	NA	NA
>LbrM.13.0430>LmxM.13.0610	MYN	0.185104	0.723308	0.255913	1.73261e-12	798	173.278	624.722	NA	175	73.5667	101.433	NA	NA	0.30197	4,67075:3,70926:1:1:1:1	0,585132(0,570144:0,431655:0,753597)	NA	NA	NA	NA
>LbrM.13.0430>LmjF.13.0610	MYN	0.164849	0.696741	0.2366	2.9517e-13	819	177.315	641.685	NA	167	72.9004	94.0996	NA	NA	0.280005	4,62139:4,76259:1:1:1:1	0,594724(0,591727:0,428058:0,764388)	NA	NA	NA	NA
>LbrM.13.0430>LmjL.13.0610	MYN	0.164849	0.696741	0.2366	2.9517e-13	819	177.315	641.685	NA	167	72.9004	94.0996	NA	NA	0.280005	4,62139:4,76259:1:1:1:1	0,594724(0,591727:0,428058:0,764388)	NA	NA	NA	NA
>LbrM.13.0430>*LtrX.13.0610	MYN	0.172394	0.599101	0.287755	2.92923e-10	774	170.893	603.107	NA	157	65.07	91.93	NA	NA	0.266608	5,9051:4,79321:1:1:1:1	0,578537(0,582734:0,410072:0,742806)	NA	NA	NA	NA
>LbrM.13.0430>LinJ.13.0500	MYN	0.18103	0.652921	0.277262	1.66559e-10	819	184.95	634.05	NA	173	71.8643	101.136	NA	NA	0.287594	5,04254:4,05887:1:1:1:1	0,593525(0,597122:0,428058:0,755396)	NA	NA	NA	NA
>LbrM.13.0430>LinM.13.0610	MYN	0.18103	0.652921	0.277262	1.66559e-10	819	184.95	634.05	NA	173	71.8643	101.136	NA	NA	0.287594	5,04254:4,05887:1:1:1:1	0,593525(0,597122:0,428058:0,755396)	NA	NA	NA	NA
>LbrM.13.0430>LdoL.13.0610	MYN	0.182331	0.653259	0.27911	2.36595e-10	819	188.211	630.789	NA	174	72.8433	101.157	NA	NA	0.290553	5,25179:3,84418:1:1:1:1	0,591727(0,595324:0,428058:0,751799)	NA	NA	NA	NA
>LbrcXL.13.0610>LbrL.13.0610	MYN	NA	0.00546395	0	NA	831	185.036	645.964	NA	1	1	NA	NA	NA	0.00121664	2:2:1:1:1:1	0,576139(0,589928:0,417266:0,721223)	NA	NA	NA	NA
>LbrcXL.13.0610>LtaP13.0490	MYN	0.241951	1.03342	0.234127	2.10058e-13	819	196.303	622.697	NA	222	94.6408	127.359	NA	NA	0.431656	4,93057:5,15377:1:1:1:1	0,579736(0,598921:0,420863:0,719424)	NA	NA	NA	NA
>LbrcXL.13.0610>LamH.13.0610	MYN	0.170628	0.709656	0.240437	2.05934e-13	798	172.111	625.889	NA	167	72.2895	94.7105	NA	NA	0.286884	4,31872:3,44657:1:1:1:1	0,58753(0,577338:0,431655:0,753597)	NA	NA	NA	NA
>LbrcXL.13.0610>LmxMB.13.0610	MYN	0.182502	0.729756	0.250087	1.35278e-12	798	172.216	625.784	NA	174	73.6102	100.39	NA	NA	0.300605	4,4543:3,72773:1:1:1:1	0,585731(0,571942:0,431655:0,753597)	NA	NA	NA	NA
>LbrcXL.13.0610>LmxM.13.0610	MYN	0.185104	0.723308	0.255913	1.73261e-12	798	173.278	624.722	NA	175	73.5667	101.433	NA	NA	0.30197	4,67075:3,70926:1:1:1:1	0,585132(0,570144:0,431655:0,753597)	NA	NA	NA	NA
>LbrcXL.13.0610>LmjF.13.0610	MYN	0.164849	0.696741	0.2366	2.9517e-13	819	177.315	641.685	NA	167	72.9004	94.0996	NA	NA	0.280005	4,62139:4,76259:1:1:1:1	0,594724(0,591727:0,428058:0,764388)	NA	NA	NA	NA
>LbrcXL.13.0610>LmjL.13.0610	MYN	0.164849	0.696741	0.2366	2.9517e-13	819	177.315	641.685	NA	167	72.9004	94.0996	NA	NA	0.280005	4,62139:4,76259:1:1:1:1	0,594724(0,591727:0,428058:0,764388)	NA	NA	NA	NA
>LbrcXL.13.0610>*LtrX.13.0610	MYN	0.172394	0.599101	0.287755	2.92923e-10	774	170.893	603.107	NA	157	65.07	91.93	NA	NA	0.266608	5,9051:4,79321:1:1:1:1	0,578537(0,582734:0,410072:0,742806)	NA	NA	NA	NA
>LbrcXL.13.0610>LinJ.13.0500	MYN	0.18103	0.652921	0.277262	1.66559e-10	819	184.95	634.05	NA	173	71.8643	101.136	NA	NA	0.287594	5,04254:4,05887:1:1:1:1	0,593525(0,597122:0,428058:0,755396)	NA	NA	NA	NA
>LbrcXL.13.0610>LinM.13.0610	MYN	0.18103	0.652921	0.277262	1.66559e-10	819	184.95	634.05	NA	173	71.8643	101.136	NA	NA	0.287594	5,04254:4,05887:1:1:1:1	0,593525(0,597122:0,428058:0,755396)	NA	NA	NA	NA
>LbrcXL.13.0610>LdoL.13.0610	MYN	0.182331	0.653259	0.27911	2.36595e-10	819	188.211	630.789	NA	174	72.8433	101.157	NA	NA	0.290553	5,25179:3,84418:1:1:1:1	0,591727(0,595324:0,428058:0,751799)	NA	NA	NA	NA
>LbrL.13.0610>LtaP13.0490	MYN	0.242746	0.979886	0.247729	9.56528e-13	819	197.697	621.303	NA	221	93.5721	127.428	NA	NA	0.420683	4,93057:5,15377:1:1:1:1	0,579137(0,598921:0,420863:0,717626)	NA	NA	NA	NA
>LbrL.13.0610>LamH.13.0610	MYN	0.171004	0.723123	0.236481	1.18187e-13	798	173.399	624.601	NA	168	73.3033	94.6967	NA	NA	0.290975	4,31872:3,44657:1:1:1:1	0,58693(0,577338:0,431655:0,751799)	NA	NA	NA	NA
>LbrL.13.0610>LmxMB.13.0610	MYN	0.182918	0.742226	0.246445	7.69683e-13	798	173.528	624.472	NA	175	74.625	100.375	NA	NA	0.304542	4,4543:3,72773:1:1:1:1	0,585132(0,571942:0,431655:0,751799)	NA	NA	NA	NA
>LbrL.13.0610>LmxM.13.0610	MYN	0.185518	0.736881	0.251761	1.02893e-12	798	174.571	623.429	NA	176	74.5837	101.416	NA	NA	0.306134	4,67075:3,70926:1:1:1:1	0,584532(0,570144:0,431655:0,751799)	NA	NA	NA	NA
>LbrL.13.0610>LmjF.13.0610	MYN	0.165251	0.705942	0.234086	1.78583e-13	819	178.769	640.231	NA	168	73.9135	94.0865	NA	NA	0.283271	4,62139:4,76259:1:1:1:1	0,594125(0,591727:0,428058:0,76259)	NA	NA	NA	NA
>LbrL.13.0610>LmjL.13.0610	MYN	0.165251	0.705942	0.234086	1.78583e-13	819	178.769	640.231	NA	168	73.9135	94.0865	NA	NA	0.283271	4,62139:4,76259:1:1:1:1	0,594125(0,591727:0,428058:0,76259)	NA	NA	NA	NA
>LbrL.13.0610>*LtrX.13.0610	MYN	0.17281	0.610413	0.283104	1.7327e-10	774	172.293	601.707	NA	158	66.0916	91.9084	NA	NA	0.270221	5,9051:4,79321:1:1:1:1	0,577938(0,582734:0,410072:0,741007)	NA	NA	NA	NA
>LbrL.13.0610>LinJ.13.0500	MYN	0.181444	0.666435	0.272261	1.02012e-10	819	186.244	632.756	NA	174	72.871	101.129	NA	NA	0.291733	5,04254:4,05887:1:1:1:1	0,592926(0,597122:0,428058:0,753597)	NA	NA	NA	NA
>LbrL.13.0610>LinM.13.0610	MYN	0.181444	0.666435	0.272261	1.02012e-10	819	186.244	632.756	NA	174	72.871	101.129	NA	NA	0.291733	5,04254:4,05887:1:1:1:1	0,592926(0,597122:0,428058:0,753597)	NA	NA	NA	NA
>LbrL.13.0610>LdoL.13.0610	MYN	0.182729	0.667911	0.273583	1.42919e-10	819	189.437	629.563	NA	175	73.851	101.149	NA	NA	0.294953	5,25179:3,84418:1:1:1:1	0,591127(0,595324:0,428058:0,75)	NA	NA	NA	NA
>LtaP13.0490>LamH.13.0610	MYN	0.150573	0.444256	0.338934	3.17877e-07	798	182.248	615.752	NA	138	55.4276	82.5724	NA	NA	0.217645	9,50921:5,61584:1:1:1:1	0,590528(0,586331:0,435252:0,75)	NA	NA	NA	NA
>LtaP13.0490>LmxMB.13.0610	MYN	0.157392	0.430475	0.365623	2.4215e-06	798	183.615	614.385	NA	140	54.3816	85.6184	NA	NA	0.220226	10,4218:6,14521:1:1:1:1	0,588729(0,580935:0,435252:0,75)	NA	NA	NA	NA
>LtaP13.0490>LmxM.13.0610	MYN	0.159883	0.430379	0.371494	4.97216e-06	798	184.663	613.337	NA	141	54.3734	86.6266	NA	NA	0.222478	10,8189:6,12928:1:1:1:1	0,588129(0,579137:0,435252:0,75)	NA	NA	NA	NA
>LtaP13.0490>LmjF.13.0610	MYN	0.11982	0.45584	0.262856	6.2089e-10	819	178.756	640.244	NA	126	55.8778	70.1222	NA	NA	0.19316	6,34177:5,46806:1:1:1:1	0,597722(0,600719:0,431655:0,760791)	NA	NA	NA	NA
>LtaP13.0490>LmjL.13.0610	MYN	0.11982	0.45584	0.262856	6.2089e-10	819	178.756	640.244	NA	126	55.8778	70.1222	NA	NA	0.19316	6,34177:5,46806:1:1:1:1	0,597722(0,600719:0,431655:0,760791)	NA	NA	NA	NA
>LtaP13.0490>*LtrX.13.0610	MYN	0.117791	0.425932	0.276548	1.30072e-09	774	173.901	600.099	NA	118	53.1798	64.8202	NA	NA	0.187023	6,15167:4,35835:1:1:1:1	0,581535(0,591727:0,413669:0,739209)	NA	NA	NA	NA
>LtaP13.0490>LinJ.13.0500	MYN	0.123653	0.35929	0.344158	5.7335e-07	819	190.218	628.782	NA	121	50.1426	70.8574	NA	NA	0.178381	8,56908:5,47181:1:1:1:1	0,596523(0,606115:0,431655:0,751799)	NA	NA	NA	NA
>LtaP13.0490>LinM.13.0610	MYN	0.123653	0.35929	0.344158	5.7335e-07	819	190.218	628.782	NA	121	50.1426	70.8574	NA	NA	0.178381	8,56908:5,47181:1:1:1:1	0,596523(0,606115:0,431655:0,751799)	NA	NA	NA	NA
>LtaP13.0490>LdoL.13.0610	MYN	0.122549	0.384432	0.318778	1.18825e-07	819	191.511	627.489	NA	123	52.8864	70.1136	NA	NA	0.183786	8,56908:5,95633:1:1:1:1	0,594724(0,604317:0,431655:0,748201)	NA	NA	NA	NA
>LamH.13.0610>LmxMB.13.0610	MYN	0.0120289	0.00806464	1.49156	0.867244	798	126.4	671.6	NA	9	1	8	NA	NA	0.011401	4,6086:12,6756:1:1:1:1	0,596523(0,559353:0,446043:0,784173)	NA	NA	NA	NA
>LamH.13.0610>LmxM.13.0610	MYN	0.0138294	0.00724861	1.90787	0.908952	798	139.774	658.226	NA	10	1	9	NA	NA	0.0126767	8,8416:12,6918:1:1:1:1	0,595923(0,557554:0,446043:0,784173)	NA	NA	NA	NA
>LamH.13.0610>LmjF.13.0610	MYN	0.0697029	0.18283	0.381244	0.00128389	798	161.438	636.562	NA	66	24	42	NA	NA	0.092589	9,72616:5,61394:1:1:1:1	0,605516(0,579137:0,442446:0,794964)	NA	NA	NA	NA
>LamH.13.0610>LmjL.13.0610	MYN	0.0697029	0.18283	0.381244	0.00128389	798	161.438	636.562	NA	66	24	42	NA	NA	0.092589	9,72616:5,61394:1:1:1:1	0,605516(0,579137:0,442446:0,794964)	NA	NA	NA	NA
>LamH.13.0610>*LtrX.13.0610	MYN	0.0688059	0.193512	0.355564	0.000800348	753	151.726	601.274	NA	63	23.9569	39.0431	NA	NA	0.0939337	14,1731:10,1177:1:1:1:1	0,589329(0,570144:0,42446:0,773381)	NA	NA	NA	NA
>LamH.13.0610>LinJ.13.0500	MYN	0.0759566	0.170062	0.44664	0.0120718	798	168.534	629.466	NA	68	23	45	NA	NA	0.0958314	17,1878:9,75013:1:1:1:1	0,604317(0,584532:0,442446:0,785971)	NA	NA	NA	NA
>LamH.13.0610>LinM.13.0610	MYN	0.0759566	0.170062	0.44664	0.0120718	798	168.534	629.466	NA	68	23	45	NA	NA	0.0958314	17,1878:9,75013:1:1:1:1	0,604317(0,584532:0,442446:0,785971)	NA	NA	NA	NA
>LamH.13.0610>LdoL.13.0610	MYN	0.0762665	0.190936	0.399436	0.00348557	798	170.272	627.728	NA	70	25	45	NA	NA	0.100734	18,2405:10,7677:1:1:1:1	0,602518(0,582734:0,442446:0,782374)	NA	NA	NA	NA
>LmxMB.13.0610>LmxM.13.0610	MYN	0.0015345	NA	NA	NA	798	144.082	653.918	NA	1	NA	1	NA	NA	0.00125744	2:2:1:1:1:1	0,594125(0,552158:0,446043:0,784173)	NA	NA	NA	NA
>LmxMB.13.0610>LmjF.13.0610	MYN	0.0765796	0.175737	0.435761	0.00701005	798	160.609	637.391	NA	69	23	46	NA	NA	0.0965365	9,00481:5,40433:1:1:1:1	0,603717(0,573741:0,442446:0,794964)	NA	NA	NA	NA
>LmxMB.13.0610>LmjL.13.0610	MYN	0.0765796	0.175737	0.435761	0.00701005	798	160.609	637.391	NA	69	23	46	NA	NA	0.0965365	9,00481:5,40433:1:1:1:1	0,603717(0,573741:0,442446:0,794964)	NA	NA	NA	NA
>LmxMB.13.0610>*LtrX.13.0610	MYN	0.0714171	0.183294	0.389632	0.00326053	753	158.686	594.314	NA	63	22.9519	40.0481	NA	NA	0.0949937	15,1997:8,22968:1:1:1:1	0,58753(0,564748:0,42446:0,773381)	NA	NA	NA	NA
>LmxMB.13.0610>LinJ.13.0500	MYN	0.0835403	0.162949	0.512679	0.048783	798	171.463	626.537	NA	71	22	49	NA	NA	0.100602	18,1815:9,34205:1:1:1:1	0,602518(0,579137:0,442446:0,785971)	NA	NA	NA	NA
>LmxMB.13.0610>LinM.13.0610	MYN	0.0835403	0.162949	0.512679	0.048783	798	171.463	626.537	NA	71	22	49	NA	NA	0.100602	18,1815:9,34205:1:1:1:1	0,602518(0,579137:0,442446:0,785971)	NA	NA	NA	NA
>LmxMB.13.0610>LdoL.13.0610	MYN	0.0841683	0.186753	0.450694	0.017031	798	175.161	622.839	NA	73	24	49	NA	NA	0.106686	19,2471:9,34205:1:1:1:1	0,600719(0,577338:0,442446:0,782374)	NA	NA	NA	NA
>LmxM.13.0610>LmjF.13.0610	MYN	0.0786118	0.175008	0.449191	0.011947	798	162.409	635.591	NA	70	23	47	NA	NA	0.0982303	9,59131:5,39455:1:1:1:1	0,603118(0,571942:0,442446:0,794964)	NA	NA	NA	NA
>LmxM.13.0610>LmjL.13.0610	MYN	0.0786118	0.175008	0.449191	0.011947	798	162.409	635.591	NA	70	23	47	NA	NA	0.0982303	9,59131:5,39455:1:1:1:1	0,603118(0,571942:0,442446:0,794964)	NA	NA	NA	NA
>LmxM.13.0610>*LtrX.13.0610	MYN	0.073568	0.183294	0.401366	0.00595852	753	160.424	592.576	NA	64	22.9504	41.0496	NA	NA	0.0969446	16,2519:8,22968:1:1:1:1	0,58693(0,56295:0,42446:0,773381)	NA	NA	NA	NA
>LmxM.13.0610>LinJ.13.0500	MYN	0.085616	0.1632	0.524608	0.0706896	798	172.948	625.052	NA	72	22	50	NA	NA	0.102431	19,2471:9,34205:1:1:1:1	0,601918(0,577338:0,442446:0,785971)	NA	NA	NA	NA
>LmxM.13.0610>LinM.13.0610	MYN	0.085616	0.1632	0.524608	0.0706896	798	172.948	625.052	NA	72	22	50	NA	NA	0.102431	19,2471:9,34205:1:1:1:1	0,601918(0,577338:0,442446:0,785971)	NA	NA	NA	NA
>LmxM.13.0610>LdoL.13.0610	MYN	0.0862498	0.188143	0.458428	0.0383383	798	176.555	621.445	NA	74	24	50	NA	NA	0.108793	20,3261:9,34205:1:1:1:1	0,60012(0,57554:0,442446:0,782374)	NA	NA	NA	NA
>LmjF.13.0610>LmjL.13.0610	MYN	NA	NA	NA	NA	819	148.869	670.131	NA	0	NA	NA	NA	NA	NA	2:2:1:1:1:1	0,61271(0,593525:0,438849:0,805755)	NA	NA	NA	NA
>LmjF.13.0610>*LtrX.13.0610	MYN	0.0328388	0.102295	0.321019	0.00220864	774	148.037	625.963	NA	34	14	20	NA	NA	0.0461232	6,72581:6,78098:1:1:1:1	0,596523(0,584532:0,420863:0,784173)	NA	NA	NA	NA
>LmjF.13.0610>LinJ.13.0500	MYN	0.0380956	0.123313	0.308934	0.000714906	819	169.619	649.381	NA	42	18	24	NA	NA	0.0557445	10,2003:7,02836:1:1:1:1	0,611511(0,598921:0,438849:0,796763)	NA	NA	NA	NA
>LmjF.13.0610>LinM.13.0610	MYN	0.0380956	0.123313	0.308934	0.000714906	819	169.619	649.381	NA	42	18	24	NA	NA	0.0557445	10,2003:7,02836:1:1:1:1	0,611511(0,598921:0,438849:0,796763)	NA	NA	NA	NA
>LmjF.13.0610>LdoL.13.0610	MYN	0.0347096	0.141647	0.245043	6.23393e-05	819	167.061	651.939	NA	42	20	22	NA	NA	0.0565229	9,05109:7,84539:1:1:1:1	0,609712(0,597122:0,438849:0,793165)	NA	NA	NA	NA
>LmjL.13.0610>*LtrX.13.0610	MYN	0.0328388	0.102295	0.321019	0.00220864	774	148.037	625.963	NA	34	14	20	NA	NA	0.0461232	6,72581:6,78098:1:1:1:1	0,596523(0,584532:0,420863:0,784173)	NA	NA	NA	NA
>LmjL.13.0610>LinJ.13.0500	MYN	0.0380956	0.123313	0.308934	0.000714906	819	169.619	649.381	NA	42	18	24	NA	NA	0.0557445	10,2003:7,02836:1:1:1:1	0,611511(0,598921:0,438849:0,796763)	NA	NA	NA	NA
>LmjL.13.0610>LinM.13.0610	MYN	0.0380956	0.123313	0.308934	0.000714906	819	169.619	649.381	NA	42	18	24	NA	NA	0.0557445	10,2003:7,02836:1:1:1:1	0,611511(0,598921:0,438849:0,796763)	NA	NA	NA	NA
>LmjL.13.0610>LdoL.13.0610	MYN	0.0347096	0.141647	0.245043	6.23393e-05	819	167.061	651.939	NA	42	20	22	NA	NA	0.0565229	9,05109:7,84539:1:1:1:1	0,609712(0,597122:0,438849:0,793165)	NA	NA	NA	NA
>*LtrX.13.0610>LinJ.13.0500	MYN	0.0300479	0.104653	0.287119	0.00114764	774	161.263	612.737	NA	33	15	18	NA	NA	0.0455919	8,16048:4,69452:1:1:1:1	0,595324(0,589928:0,420863:0,77518)	NA	NA	NA	NA
>*LtrX.13.0610>LinM.13.0610	MYN	0.0300479	0.104653	0.287119	0.00114764	774	161.263	612.737	NA	33	15	18	NA	NA	0.0455919	8,16048:4,69452:1:1:1:1	0,595324(0,589928:0,420863:0,77518)	NA	NA	NA	NA
>*LtrX.13.0610>LdoL.13.0610	MYN	0.030339	0.127177	0.238557	0.000147662	774	166.45	607.55	NA	36	18	18	NA	NA	0.0511643	9,5716:4,69452:1:1:1:1	0,593525(0,588129:0,420863:0,771583)	NA	NA	NA	NA
>LinJ.13.0500>LinM.13.0610	MYN	NA	NA	NA	NA	819	158.049	660.951	NA	0	NA	NA	NA	NA	NA	2:2:1:1:1:1	0,610312(0,604317:0,438849:0,78777)	NA	NA	NA	NA
>LinJ.13.0500>LdoL.13.0610	MYN	0.00304387	0.0266429	0.114247	0.0151509	819	159.9	659.1	NA	6	4	2	NA	NA	0.00765129	2:2:1:1:1:1	0,608513(0,602518:0,438849:0,784173)	NA	NA	NA	NA
>LinM.13.0610>LdoL.13.0610	MYN	0.00304387	0.0266429	0.114247	0.0151509	819	159.9	659.1	NA	6	4	2	NA	NA	0.00765129	2:2:1:1:1:1	0,608513(0,602518:0,438849:0,784173)	NA	NA	NA	NA

## Sheet: LmjF.15.0740
Sequence	Method	Ka	Ks	Ka/Ks	P-Value(Fisher)	Length	S-Sites	N-Sites	Fold-Sites(0:2:4)	Substitutions	S-Substitutions	N-Substitutions	Fold-S-Substitutions(0:2:4)	Fold-N-Substitutions(0:2:4)	Divergence-Time	Substitution-Rate-Ratio(rTC:rAG:rTA:rCG:rTG:rCA/rCA)	GC(1:2:3)	ML-Score	AICc	Akaike-Weight	Model
>LpnM.15.0740>LpnL.15.0740	MYN	NA	NA	NA	NA	417	147.218	269.782	NA	0	NA	NA	NA	NA	NA	2:2:1:1:1:1	0,322449(0,232653:0,453061:0,281633)	NA	NA	NA	NA
>LpnM.15.0740>LbrL.15.0740	MYN	NA	NA	NA	NA	417	147.218	269.782	NA	0	NA	NA	NA	NA	NA	2:2:1:1:1:1	0,322449(0,232653:0,453061:0,281633)	NA	NA	NA	NA
>LpnM.15.0740>LbrcXL.15.0740	MYN	NA	NA	NA	NA	417	147.218	269.782	NA	0	NA	NA	NA	NA	NA	2:2:1:1:1:1	0,322449(0,232653:0,453061:0,281633)	NA	NA	NA	NA
>LpnM.15.0740>LbrM.15.0800	MYN	NA	0.0068694	0	NA	417	147.356	269.644	NA	1	1	NA	NA	NA	0.00242745	2:2:1:1:1:1	0,321769(0,232653:0,453061:0,279592)	NA	NA	NA	NA
>LpnM.15.0740>LtaP15.0730	MYN	0.146194	0.0733233	1.99383	0.0437676	396	155.44	240.56	NA	42	10.745	31.255	NA	NA	0.11759	4,89432:6,17557:1:1:1:1	0,313605(0,220408:0,44898:0,271429)	NA	NA	NA	NA
>LpnM.15.0740>LinM.15.0740	MYN	0.123562	0.047707	2.59001	0.0234501	381	145.644	235.356	NA	33	6.71171	26.2883	NA	NA	0.0945651	6,84706:6,242:1:1:1:1	0,409524(0,320408:0,54898:0,359184)	NA	NA	NA	NA
>LpnM.15.0740>LdoL.15.0740	MYN	0.110202	0.0396975	2.77605	0.069579	294	104.918	189.082	NA	23	4	19	NA	NA	0.0850415	7,73492:4,392:1:1:1:1	0,372789(0,291837:0,5:0,326531)	NA	NA	NA	NA
>LpnM.15.0740>LinJ.15.0780	MYN	0.124772	0.0515522	2.4203	0.0195045	414	154.966	259.034	NA	37	7.70228	29.2977	NA	NA	0.0973647	5,10463:4,86068:1:1:1:1	0,427891(0,338776:0,571429:0,373469)	NA	NA	NA	NA
>LpnM.15.0740>LmxMB.15.0740	MYN	0.106856	0.0667257	1.60143	0.201799	411	155.032	255.968	NA	35	9.79189	25.2081	NA	NA	0.0917188	3,96464:3,85272:1:1:1:1	0,328571(0,232653:0,473469:0,279592)	NA	NA	NA	NA
>LpnM.15.0740>LmxM.15.0740	MYN	0.106856	0.0667257	1.60143	0.201799	411	155.032	255.968	NA	35	9.79189	25.2081	NA	NA	0.0917188	3,96464:3,85272:1:1:1:1	0,328571(0,232653:0,473469:0,279592)	NA	NA	NA	NA
>LpnM.15.0740>LamH.15.0740	MYN	0.115826	0.0743994	1.55681	0.220042	411	154.833	256.167	NA	38	10.7931	27.2069	NA	NA	0.100219	3,96464:3,85272:1:1:1:1	0,327891(0,234694:0,471429:0,277551)	NA	NA	NA	NA
>LpnM.15.0740>LmjL.15.0740	MYN	0.121587	0.0640295	1.89893	0.111301	411	152.131	258.869	NA	38	9.28704	28.713	NA	NA	0.100282	4,13283:3,64042:1:1:1:1	0,420408(0,32449:0,571429:0,365306)	NA	NA	NA	NA
>LpnM.15.0740>LmjF.15.0740	MYN	0.121587	0.0640295	1.89893	0.111301	411	152.131	258.869	NA	38	9.28704	28.713	NA	NA	0.100282	4,13283:3,64042:1:1:1:1	0,421088(0,32449:0,573469:0,365306)	NA	NA	NA	NA
>LpnM.15.0740>LtrX.15.0740	MYN	0.119648	0.0529839	2.2582	0.0465977	411	151.569	259.431	NA	36	7.71301	28.287	NA	NA	0.0950635	7,13693:4,85764:1:1:1:1	0,417687(0,320408:0,565306:0,367347)	NA	NA	NA	NA
>LpnL.15.0740>LbrL.15.0740	MYN	NA	NA	NA	NA	417	147.218	269.782	NA	0	NA	NA	NA	NA	NA	2:2:1:1:1:1	0,322449(0,232653:0,453061:0,281633)	NA	NA	NA	NA
>LpnL.15.0740>LbrcXL.15.0740	MYN	NA	NA	NA	NA	417	147.218	269.782	NA	0	NA	NA	NA	NA	NA	2:2:1:1:1:1	0,322449(0,232653:0,453061:0,281633)	NA	NA	NA	NA
>LpnL.15.0740>LbrM.15.0800	MYN	NA	0.0068694	0	NA	417	147.356	269.644	NA	1	1	NA	NA	NA	0.00242745	2:2:1:1:1:1	0,321769(0,232653:0,453061:0,279592)	NA	NA	NA	NA
>LpnL.15.0740>LtaP15.0730	MYN	0.146194	0.0733233	1.99383	0.0437676	396	155.44	240.56	NA	42	10.745	31.255	NA	NA	0.11759	4,89432:6,17557:1:1:1:1	0,313605(0,220408:0,44898:0,271429)	NA	NA	NA	NA
>LpnL.15.0740>LinM.15.0740	MYN	0.123562	0.047707	2.59001	0.0234501	381	145.644	235.356	NA	33	6.71171	26.2883	NA	NA	0.0945651	6,84706:6,242:1:1:1:1	0,409524(0,320408:0,54898:0,359184)	NA	NA	NA	NA
>LpnL.15.0740>LdoL.15.0740	MYN	0.110202	0.0396975	2.77605	0.069579	294	104.918	189.082	NA	23	4	19	NA	NA	0.0850415	7,73492:4,392:1:1:1:1	0,372789(0,291837:0,5:0,326531)	NA	NA	NA	NA
>LpnL.15.0740>LinJ.15.0780	MYN	0.124772	0.0515522	2.4203	0.0195045	414	154.966	259.034	NA	37	7.70228	29.2977	NA	NA	0.0973647	5,10463:4,86068:1:1:1:1	0,427891(0,338776:0,571429:0,373469)	NA	NA	NA	NA
>LpnL.15.0740>LmxMB.15.0740	MYN	0.106856	0.0667257	1.60143	0.201799	411	155.032	255.968	NA	35	9.79189	25.2081	NA	NA	0.0917188	3,96464:3,85272:1:1:1:1	0,328571(0,232653:0,473469:0,279592)	NA	NA	NA	NA
>LpnL.15.0740>LmxM.15.0740	MYN	0.106856	0.0667257	1.60143	0.201799	411	155.032	255.968	NA	35	9.79189	25.2081	NA	NA	0.0917188	3,96464:3,85272:1:1:1:1	0,328571(0,232653:0,473469:0,279592)	NA	NA	NA	NA
>LpnL.15.0740>LamH.15.0740	MYN	0.115826	0.0743994	1.55681	0.220042	411	154.833	256.167	NA	38	10.7931	27.2069	NA	NA	0.100219	3,96464:3,85272:1:1:1:1	0,327891(0,234694:0,471429:0,277551)	NA	NA	NA	NA
>LpnL.15.0740>LmjL.15.0740	MYN	0.121587	0.0640295	1.89893	0.111301	411	152.131	258.869	NA	38	9.28704	28.713	NA	NA	0.100282	4,13283:3,64042:1:1:1:1	0,420408(0,32449:0,571429:0,365306)	NA	NA	NA	NA
>LpnL.15.0740>LmjF.15.0740	MYN	0.121587	0.0640295	1.89893	0.111301	411	152.131	258.869	NA	38	9.28704	28.713	NA	NA	0.100282	4,13283:3,64042:1:1:1:1	0,421088(0,32449:0,573469:0,365306)	NA	NA	NA	NA
>LpnL.15.0740>LtrX.15.0740	MYN	0.119648	0.0529839	2.2582	0.0465977	411	151.569	259.431	NA	36	7.71301	28.287	NA	NA	0.0950635	7,13693:4,85764:1:1:1:1	0,417687(0,320408:0,565306:0,367347)	NA	NA	NA	NA
>LbrL.15.0740>LbrcXL.15.0740	MYN	NA	NA	NA	NA	417	147.218	269.782	NA	0	NA	NA	NA	NA	NA	2:2:1:1:1:1	0,322449(0,232653:0,453061:0,281633)	NA	NA	NA	NA
>LbrL.15.0740>LbrM.15.0800	MYN	NA	0.0068694	0	NA	417	147.356	269.644	NA	1	1	NA	NA	NA	0.00242745	2:2:1:1:1:1	0,321769(0,232653:0,453061:0,279592)	NA	NA	NA	NA
>LbrL.15.0740>LtaP15.0730	MYN	0.146194	0.0733233	1.99383	0.0437676	396	155.44	240.56	NA	42	10.745	31.255	NA	NA	0.11759	4,89432:6,17557:1:1:1:1	0,313605(0,220408:0,44898:0,271429)	NA	NA	NA	NA
>LbrL.15.0740>LinM.15.0740	MYN	0.123562	0.047707	2.59001	0.0234501	381	145.644	235.356	NA	33	6.71171	26.2883	NA	NA	0.0945651	6,84706:6,242:1:1:1:1	0,409524(0,320408:0,54898:0,359184)	NA	NA	NA	NA
>LbrL.15.0740>LdoL.15.0740	MYN	0.110202	0.0396975	2.77605	0.069579	294	104.918	189.082	NA	23	4	19	NA	NA	0.0850415	7,73492:4,392:1:1:1:1	0,372789(0,291837:0,5:0,326531)	NA	NA	NA	NA
>LbrL.15.0740>LinJ.15.0780	MYN	0.124772	0.0515522	2.4203	0.0195045	414	154.966	259.034	NA	37	7.70228	29.2977	NA	NA	0.0973647	5,10463:4,86068:1:1:1:1	0,427891(0,338776:0,571429:0,373469)	NA	NA	NA	NA
>LbrL.15.0740>LmxMB.15.0740	MYN	0.106856	0.0667257	1.60143	0.201799	411	155.032	255.968	NA	35	9.79189	25.2081	NA	NA	0.0917188	3,96464:3,85272:1:1:1:1	0,328571(0,232653:0,473469:0,279592)	NA	NA	NA	NA
>LbrL.15.0740>LmxM.15.0740	MYN	0.106856	0.0667257	1.60143	0.201799	411	155.032	255.968	NA	35	9.79189	25.2081	NA	NA	0.0917188	3,96464:3,85272:1:1:1:1	0,328571(0,232653:0,473469:0,279592)	NA	NA	NA	NA
>LbrL.15.0740>LamH.15.0740	MYN	0.115826	0.0743994	1.55681	0.220042	411	154.833	256.167	NA	38	10.7931	27.2069	NA	NA	0.100219	3,96464:3,85272:1:1:1:1	0,327891(0,234694:0,471429:0,277551)	NA	NA	NA	NA
>LbrL.15.0740>LmjL.15.0740	MYN	0.121587	0.0640295	1.89893	0.111301	411	152.131	258.869	NA	38	9.28704	28.713	NA	NA	0.100282	4,13283:3,64042:1:1:1:1	0,420408(0,32449:0,571429:0,365306)	NA	NA	NA	NA
>LbrL.15.0740>LmjF.15.0740	MYN	0.121587	0.0640295	1.89893	0.111301	411	152.131	258.869	NA	38	9.28704	28.713	NA	NA	0.100282	4,13283:3,64042:1:1:1:1	0,421088(0,32449:0,573469:0,365306)	NA	NA	NA	NA
>LbrL.15.0740>LtrX.15.0740	MYN	0.119648	0.0529839	2.2582	0.0465977	411	151.569	259.431	NA	36	7.71301	28.287	NA	NA	0.0950635	7,13693:4,85764:1:1:1:1	0,417687(0,320408:0,565306:0,367347)	NA	NA	NA	NA
>LbrcXL.15.0740>LbrM.15.0800	MYN	NA	0.0068694	0	NA	417	147.356	269.644	NA	1	1	NA	NA	NA	0.00242745	2:2:1:1:1:1	0,321769(0,232653:0,453061:0,279592)	NA	NA	NA	NA
>LbrcXL.15.0740>LtaP15.0730	MYN	0.146194	0.0733233	1.99383	0.0437676	396	155.44	240.56	NA	42	10.745	31.255	NA	NA	0.11759	4,89432:6,17557:1:1:1:1	0,313605(0,220408:0,44898:0,271429)	NA	NA	NA	NA
>LbrcXL.15.0740>LinM.15.0740	MYN	0.123562	0.047707	2.59001	0.0234501	381	145.644	235.356	NA	33	6.71171	26.2883	NA	NA	0.0945651	6,84706:6,242:1:1:1:1	0,409524(0,320408:0,54898:0,359184)	NA	NA	NA	NA
>LbrcXL.15.0740>LdoL.15.0740	MYN	0.110202	0.0396975	2.77605	0.069579	294	104.918	189.082	NA	23	4	19	NA	NA	0.0850415	7,73492:4,392:1:1:1:1	0,372789(0,291837:0,5:0,326531)	NA	NA	NA	NA
>LbrcXL.15.0740>LinJ.15.0780	MYN	0.124772	0.0515522	2.4203	0.0195045	414	154.966	259.034	NA	37	7.70228	29.2977	NA	NA	0.0973647	5,10463:4,86068:1:1:1:1	0,427891(0,338776:0,571429:0,373469)	NA	NA	NA	NA
>LbrcXL.15.0740>LmxMB.15.0740	MYN	0.106856	0.0667257	1.60143	0.201799	411	155.032	255.968	NA	35	9.79189	25.2081	NA	NA	0.0917188	3,96464:3,85272:1:1:1:1	0,328571(0,232653:0,473469:0,279592)	NA	NA	NA	NA
>LbrcXL.15.0740>LmxM.15.0740	MYN	0.106856	0.0667257	1.60143	0.201799	411	155.032	255.968	NA	35	9.79189	25.2081	NA	NA	0.0917188	3,96464:3,85272:1:1:1:1	0,328571(0,232653:0,473469:0,279592)	NA	NA	NA	NA
>LbrcXL.15.0740>LamH.15.0740	MYN	0.115826	0.0743994	1.55681	0.220042	411	154.833	256.167	NA	38	10.7931	27.2069	NA	NA	0.100219	3,96464:3,85272:1:1:1:1	0,327891(0,234694:0,471429:0,277551)	NA	NA	NA	NA
>LbrcXL.15.0740>LmjL.15.0740	MYN	0.121587	0.0640295	1.89893	0.111301	411	152.131	258.869	NA	38	9.28704	28.713	NA	NA	0.100282	4,13283:3,64042:1:1:1:1	0,420408(0,32449:0,571429:0,365306)	NA	NA	NA	NA
>LbrcXL.15.0740>LmjF.15.0740	MYN	0.121587	0.0640295	1.89893	0.111301	411	152.131	258.869	NA	38	9.28704	28.713	NA	NA	0.100282	4,13283:3,64042:1:1:1:1	0,421088(0,32449:0,573469:0,365306)	NA	NA	NA	NA
>LbrcXL.15.0740>LtrX.15.0740	MYN	0.119648	0.0529839	2.2582	0.0465977	411	151.569	259.431	NA	36	7.71301	28.287	NA	NA	0.0950635	7,13693:4,85764:1:1:1:1	0,417687(0,320408:0,565306:0,367347)	NA	NA	NA	NA
>LbrM.15.0800>LtaP15.0730	MYN	0.146119	0.0808703	1.80684	0.0995796	396	155.405	240.595	NA	43	11.7606	31.2394	NA	NA	0.120513	4,89432:6,17557:1:1:1:1	0,312925(0,220408:0,44898:0,269388)	NA	NA	NA	NA
>LbrM.15.0800>LinM.15.0740	MYN	0.123562	0.047707	2.59001	0.0234501	381	145.644	235.356	NA	33	6.71171	26.2883	NA	NA	0.0945651	6,84706:6,242:1:1:1:1	0,408844(0,320408:0,54898:0,357143)	NA	NA	NA	NA
>LbrM.15.0800>LdoL.15.0740	MYN	0.110202	0.0396975	2.77605	0.069579	294	104.918	189.082	NA	23	4	19	NA	NA	0.0850415	7,73492:4,392:1:1:1:1	0,372109(0,291837:0,5:0,32449)	NA	NA	NA	NA
>LbrM.15.0800>LinJ.15.0780	MYN	0.124724	0.0586848	2.12533	0.0526569	414	155.059	258.941	NA	38	8.72618	29.2738	NA	NA	0.0999901	5,10463:4,86068:1:1:1:1	0,427211(0,338776:0,571429:0,371429)	NA	NA	NA	NA
>LbrM.15.0800>LmxMB.15.0740	MYN	0.10684	0.0743083	1.43779	0.279858	411	155.131	255.869	NA	36	10.8071	25.1929	NA	NA	0.094561	3,96464:3,85272:1:1:1:1	0,327891(0,232653:0,473469:0,277551)	NA	NA	NA	NA
>LbrM.15.0800>LmxM.15.0740	MYN	0.10684	0.0743083	1.43779	0.279858	411	155.131	255.869	NA	36	10.8071	25.1929	NA	NA	0.094561	3,96464:3,85272:1:1:1:1	0,327891(0,232653:0,473469:0,277551)	NA	NA	NA	NA
>LbrM.15.0800>LamH.15.0740	MYN	0.115804	0.0822182	1.4085	0.297692	411	154.91	256.09	NA	39	11.807	27.193	NA	NA	0.103145	3,96464:3,85272:1:1:1:1	0,327211(0,234694:0,471429:0,27551)	NA	NA	NA	NA
>LbrM.15.0800>LmjL.15.0740	MYN	0.121428	0.0715685	1.69667	0.162531	411	152.159	258.841	NA	39	10.3254	28.6746	NA	NA	0.102969	4,13283:3,64042:1:1:1:1	0,419728(0,32449:0,571429:0,363265)	NA	NA	NA	NA
>LbrM.15.0800>LmjF.15.0740	MYN	0.121428	0.0715685	1.69667	0.162531	411	152.159	258.841	NA	39	10.3254	28.6746	NA	NA	0.102969	4,13283:3,64042:1:1:1:1	0,420408(0,32449:0,573469:0,363265)	NA	NA	NA	NA
>LbrM.15.0800>LtrX.15.0740	MYN	0.119605	0.0603111	1.98313	0.0731707	411	151.678	259.322	NA	37	8.73642	28.2636	NA	NA	0.0977227	7,13693:4,85764:1:1:1:1	0,417007(0,320408:0,565306:0,365306)	NA	NA	NA	NA
>LtaP15.0730>LinM.15.0740	MYN	0.0686344	0.0272601	2.51776	0.146418	381	150.148	230.852	NA	19	4	15	NA	NA	0.0523292	7,2696:7,23222:1:1:1:1	0,40068(0,308163:0,544898:0,34898)	NA	NA	NA	NA
>LtaP15.0730>LdoL.15.0740	MYN	0.0601767	0.00994917	6.04842	0.0596857	294	102.091	191.909	NA	12	1	11	NA	NA	0.0427353	8,46831:2,92481:1:1:1:1	0,363946(0,279592:0,495918:0,316327)	NA	NA	NA	NA
>LtaP15.0730>LinJ.15.0780	MYN	0.0698429	0.0374357	1.86568	0.174965	402	154.003	247.997	NA	22	5.57925	16.4207	NA	NA	0.057428	5,66485:5,23133:1:1:1:1	0,419048(0,326531:0,567347:0,363265)	NA	NA	NA	NA
>LtaP15.0730>LmxMB.15.0740	MYN	0.0701943	0.0317057	2.21393	0.106599	399	155.763	243.237	NA	21	4.78902	16.211	NA	NA	0.055169	3,01746:3,66563:1:1:1:1	0,319728(0,220408:0,469388:0,269388)	NA	NA	NA	NA
>LtaP15.0730>LmxM.15.0740	MYN	0.0701943	0.0317057	2.21393	0.106599	399	155.763	243.237	NA	21	4.78902	16.211	NA	NA	0.055169	3,01746:3,66563:1:1:1:1	0,319728(0,220408:0,469388:0,269388)	NA	NA	NA	NA
>LtaP15.0730>LamH.15.0740	MYN	0.0806471	0.0377031	2.13901	0.0837459	399	159.65	239.35	NA	24	5.79479	18.2052	NA	NA	0.0634641	3,04434:4,71876:1:1:1:1	0,319048(0,222449:0,467347:0,267347)	NA	NA	NA	NA
>LtaP15.0730>LmjL.15.0740	MYN	0.0753341	0.0510691	1.47514	0.399383	399	156.209	242.791	NA	25	7.63663	17.3634	NA	NA	0.0658343	1,96622:3,00303:1:1:1:1	0,411565(0,312245:0,567347:0,355102)	NA	NA	NA	NA
>LtaP15.0730>LmjF.15.0740	MYN	0.0753341	0.0510691	1.47514	0.399383	399	156.209	242.791	NA	25	7.63663	17.3634	NA	NA	0.0658343	1,96622:3,00303:1:1:1:1	0,412245(0,312245:0,569388:0,355102)	NA	NA	NA	NA
>LtaP15.0730>LtrX.15.0740	MYN	0.0693708	0.0386311	1.79573	0.259634	399	150.468	248.532	NA	22	5.60293	16.3971	NA	NA	0.0577785	2,93845:2,24984:1:1:1:1	0,408844(0,308163:0,561224:0,357143)	NA	NA	NA	NA
>LinM.15.0740>LdoL.15.0740	MYN	NA	NA	NA	NA	561	190.642	370.358	NA	0	NA	NA	NA	NA	NA	2:2:1:1:1:1	0,459864(0,379592:0,595918:0,404082)	NA	NA	NA	NA
>LinM.15.0740>LinJ.15.0780	MYN	NA	NA	NA	NA	648	226.874	421.126	NA	0	NA	NA	NA	NA	NA	2:2:1:1:1:1	0,514966(0,426531:0,667347:0,45102)	NA	NA	NA	NA
>LinM.15.0740>LmxMB.15.0740	MYN	0.0344916	0.028712	1.2013	0.766977	381	142.932	238.068	NA	12	4	8	NA	NA	0.0323234	3,55097:2,42527:1:1:1:1	0,415646(0,320408:0,569388:0,357143)	NA	NA	NA	NA
>LinM.15.0740>LmxM.15.0740	MYN	0.0344916	0.028712	1.2013	0.766977	381	142.932	238.068	NA	12	4	8	NA	NA	0.0323234	3,55097:2,42527:1:1:1:1	0,415646(0,320408:0,569388:0,357143)	NA	NA	NA	NA
>LinM.15.0740>LamH.15.0740	MYN	0.045365	0.0336537	1.34799	0.789017	381	153.158	227.842	NA	15	5	10	NA	NA	0.0406572	3,58891:4,85256:1:1:1:1	0,414966(0,322449:0,567347:0,355102)	NA	NA	NA	NA
>LinM.15.0740>LmjL.15.0740	MYN	0.0846941	0.0393055	2.15476	0.0410039	615	241.051	373.949	NA	39	9.16842	29.8316	NA	NA	0.0669039	2,04395:5,08813:1:1:1:1	0,507483(0,412245:0,667347:0,442857)	NA	NA	NA	NA
>LinM.15.0740>LmjF.15.0740	MYN	0.0846941	0.0393055	2.15476	0.0410039	615	241.051	373.949	NA	39	9.16842	29.8316	NA	NA	0.0669039	2,04395:5,08813:1:1:1:1	0,508163(0,412245:0,669388:0,442857)	NA	NA	NA	NA
>LinM.15.0740>LtrX.15.0740	MYN	0.0597761	0.0364053	1.64196	0.247243	594	226.982	367.018	NA	29	8	21	NA	NA	0.0508455	2,84913:3,54593:1:1:1:1	0,504762(0,408163:0,661224:0,444898)	NA	NA	NA	NA
>LdoL.15.0740>LinJ.15.0780	MYN	NA	NA	NA	NA	561	190.642	370.358	NA	0	NA	NA	NA	NA	NA	2:2:1:1:1:1	0,478231(0,397959:0,618367:0,418367)	NA	NA	NA	NA
>LdoL.15.0740>LmxMB.15.0740	MYN	0.0385342	0.00950795	4.05284	0.249506	294	107.169	186.831	NA	8	1	7	NA	NA	0.0279535	2,63659:2,14182:1:1:1:1	0,378912(0,291837:0,520408:0,32449)	NA	NA	NA	NA
>LdoL.15.0740>LmxM.15.0740	MYN	0.0385342	0.00950795	4.05284	0.249506	294	107.169	186.831	NA	8	1	7	NA	NA	0.0279535	2,63659:2,14182:1:1:1:1	0,378912(0,291837:0,520408:0,32449)	NA	NA	NA	NA
>LdoL.15.0740>LamH.15.0740	MYN	0.0519181	0.00888977	5.84021	0.0905028	294	114.186	179.814	NA	10	1	9	NA	NA	0.0352065	2,66672:3,8075:1:1:1:1	0,378231(0,293878:0,518367:0,322449)	NA	NA	NA	NA
>LdoL.15.0740>LmjL.15.0740	MYN	0.0916012	0.0416366	2.20002	0.0496723	528	203.71	324.29	NA	36	8.16552	27.8345	NA	NA	0.0723241	2,51092:6,53446:1:1:1:1	0,470748(0,383673:0,618367:0,410204)	NA	NA	NA	NA
>LdoL.15.0740>LmjF.15.0740	MYN	0.0916012	0.0416366	2.20002	0.0496723	528	203.71	324.29	NA	36	8.16552	27.8345	NA	NA	0.0723241	2,51092:6,53446:1:1:1:1	0,471429(0,383673:0,620408:0,410204)	NA	NA	NA	NA
>LdoL.15.0740>LtrX.15.0740	MYN	0.0658086	0.0386497	1.7027	0.305724	507	187.967	319.033	NA	27	7	20	NA	NA	0.0557396	3,6018:4,0125:1:1:1:1	0,468027(0,379592:0,612245:0,412245)	NA	NA	NA	NA
>LinJ.15.0780>LmxMB.15.0740	MYN	0.0341225	0.0346584	0.984538	0.998827	420	149.621	270.379	NA	14	5	9	NA	NA	0.0343134	2,89147:1,7093:1:1:1:1	0,434014(0,338776:0,591837:0,371429)	NA	NA	NA	NA
>LinJ.15.0780>LmxM.15.0740	MYN	0.0341225	0.0346584	0.984538	0.998827	420	149.621	270.379	NA	14	5	9	NA	NA	0.0343134	2,89147:1,7093:1:1:1:1	0,434014(0,338776:0,591837:0,371429)	NA	NA	NA	NA
>LinJ.15.0780>LamH.15.0740	MYN	0.0437516	0.0388299	1.12675	0.999859	420	160.679	259.321	NA	17	6	11	NA	NA	0.0418687	2,91881:3,42382:1:1:1:1	0,433333(0,340816:0,589796:0,369388)	NA	NA	NA	NA
>LinJ.15.0780>LmjL.15.0740	MYN	0.0817957	0.0367807	2.22388	0.0291932	657	257.695	399.305	NA	40	9.18658	30.8134	NA	NA	0.0641395	2,16115:5,44453:1:1:1:1	0,52585(0,430612:0,689796:0,457143)	NA	NA	NA	NA
>LinJ.15.0780>LmjF.15.0740	MYN	0.0817957	0.0367807	2.22388	0.0291932	657	257.695	399.305	NA	40	9.18658	30.8134	NA	NA	0.0641395	2,16115:5,44453:1:1:1:1	0,526531(0,430612:0,691837:0,457143)	NA	NA	NA	NA
>LinJ.15.0780>LtrX.15.0740	MYN	0.0550202	0.0345712	1.59151	0.241739	636	238.641	397.359	NA	29	8	21	NA	NA	0.0473473	3,04368:3,37276:1:1:1:1	0,523129(0,426531:0,683673:0,459184)	NA	NA	NA	NA
>LmxMB.15.0740>LmxM.15.0740	MYN	NA	NA	NA	NA	420	157.686	262.314	NA	0	NA	NA	NA	NA	NA	2:2:1:1:1:1	0,334694(0,232653:0,493878:0,277551)	NA	NA	NA	NA
>LmxMB.15.0740>LamH.15.0740	MYN	0.00768386	0.00642638	1.19568	0.813413	420	157.512	262.488	NA	3	1	2	NA	NA	0.00721227	2:2:1:1:1:1	0,334014(0,234694:0,491837:0,27551)	NA	NA	NA	NA
>LmxMB.15.0740>LmjL.15.0740	MYN	0.0348467	0.0480289	0.725537	0.59988	417	152.508	264.492	NA	16	7	9	NA	NA	0.0396678	1,16717:1,32808:1:1:1:1	0,426531(0,32449:0,591837:0,363265)	NA	NA	NA	NA
>LmxMB.15.0740>LmjF.15.0740	MYN	0.0348467	0.0480289	0.725537	0.59988	417	152.508	264.492	NA	16	7	9	NA	NA	0.0396678	1,16717:1,32808:1:1:1:1	0,427211(0,32449:0,593878:0,363265)	NA	NA	NA	NA
>LmxMB.15.0740>LtrX.15.0740	MYN	0.0315903	0.0329775	0.957937	0.998779	417	156.864	260.136	NA	13	5	8	NA	NA	0.0321121	2:2:1:1:1:1	0,42381(0,320408:0,585714:0,365306)	NA	NA	NA	NA
>LmxM.15.0740>LamH.15.0740	MYN	0.00768386	0.00642638	1.19568	0.813413	420	157.512	262.488	NA	3	1	2	NA	NA	0.00721227	2:2:1:1:1:1	0,334014(0,234694:0,491837:0,27551)	NA	NA	NA	NA
>LmxM.15.0740>LmjL.15.0740	MYN	0.0348467	0.0480289	0.725537	0.59988	417	152.508	264.492	NA	16	7	9	NA	NA	0.0396678	1,16717:1,32808:1:1:1:1	0,426531(0,32449:0,591837:0,363265)	NA	NA	NA	NA
>LmxM.15.0740>LmjF.15.0740	MYN	0.0348467	0.0480289	0.725537	0.59988	417	152.508	264.492	NA	16	7	9	NA	NA	0.0396678	1,16717:1,32808:1:1:1:1	0,427211(0,32449:0,593878:0,363265)	NA	NA	NA	NA
>LmxM.15.0740>LtrX.15.0740	MYN	0.0315903	0.0329775	0.957937	0.998779	417	156.864	260.136	NA	13	5	8	NA	NA	0.0321121	2:2:1:1:1:1	0,42381(0,320408:0,585714:0,365306)	NA	NA	NA	NA
>LamH.15.0740>LmjL.15.0740	MYN	0.0428416	0.0555541	0.771169	0.630674	417	152.349	264.651	NA	19	8	11	NA	NA	0.0474861	1,16717:1,32808:1:1:1:1	0,42585(0,326531:0,589796:0,361224)	NA	NA	NA	NA
>LamH.15.0740>LmjF.15.0740	MYN	0.0428416	0.0555541	0.771169	0.630674	417	152.349	264.651	NA	19	8	11	NA	NA	0.0474861	1,16717:1,32808:1:1:1:1	0,426531(0,326531:0,591837:0,361224)	NA	NA	NA	NA
>LamH.15.0740>LtrX.15.0740	MYN	0.0395394	0.0399967	0.988567	0.999719	417	156.7	260.3	NA	16	6	10	NA	NA	0.0397113	2:2:1:1:1:1	0,423129(0,322449:0,583673:0,363265)	NA	NA	NA	NA
>LmjL.15.0740>LmjF.15.0740	MYN	NA	NA	NA	NA	669	240.304	428.696	NA	0	NA	NA	NA	NA	NA	2:2:1:1:1:1	0,519048(0,416327:0,691837:0,44898)	NA	NA	NA	NA
>LmjL.15.0740>LtrX.15.0740	MYN	0.0356114	0.0263782	1.35003	0.64116	636	232.643	403.357	NA	20	6	14	NA	NA	0.032234	3,0715:2,65848:1:1:1:1	0,515646(0,412245:0,683673:0,45102)	NA	NA	NA	NA
>LmjF.15.0740>LtrX.15.0740	MYN	0.0356114	0.0263782	1.35003	0.64116	636	232.643	403.357	NA	20	6	14	NA	NA	0.032234	3,0715:2,65848:1:1:1:1	0,516327(0,412245:0,685714:0,45102)	NA	NA	NA	NA

## Sheet: LmjF.16.0950
Sequence	Method	Ka	Ks	Ka/Ks	P-Value(Fisher)	Length	S-Sites	N-Sites	Fold-Sites(0:2:4)	Substitutions	S-Substitutions	N-Substitutions	Fold-S-Substitutions(0:2:4)	Fold-N-Substitutions(0:2:4)	Divergence-Time	Substitution-Rate-Ratio(rTC:rAG:rTA:rCG:rTG:rCA/rCA)	GC(1:2:3)	ML-Score	AICc	Akaike-Weight	Model
>LpnL.16.0950>LpnM.16.0950	MYN	NA	NA	NA	NA	1479	343.787	1135.21	NA	0	NA	NA	NA	NA	NA	2:2:1:1:1:1	0,513495(0,54251:0,384615:0,61336)	NA	NA	NA	NA
>LpnL.16.0950>LbrcXL.16.0950	MYN	0.00692476	0.0256686	0.269776	0.018046	1479	317.682	1161.32	NA	16	8	8	NA	NA	0.0109508	1,583:3,82058:1:1:1:1	0,513833(0,544534:0,383603:0,61336)	NA	NA	NA	NA
>LpnL.16.0950>LbrM.16.0960	MYN	0.0077764	0.0259672	0.29947	0.0214904	1479	314.653	1164.35	NA	17	8	9	NA	NA	0.0116464	1,5868:5,042:1:1:1:1	0,51417(0,544534:0,384615:0,61336)	NA	NA	NA	NA
>LpnL.16.0950>LbrL.16.0950	MYN	0.00777857	0.0226108	0.34402	0.0436667	1479	314.943	1164.06	NA	16	7	9	NA	NA	0.010937	1,5868:4,68515:1:1:1:1	0,514507(0,544534:0,384615:0,614372)	NA	NA	NA	NA
>LpnL.16.0950>LtaP16.0940	MYN	0.0640844	0.509576	0.12576	1.34882e-35	1392	343.668	1048.33	NA	182	117.765	64.2346	NA	NA	0.174071	2,94176:3,19506:1:1:1:1	0,497638(0,539474:0,364372:0,589069)	NA	NA	NA	NA
>LpnL.16.0950>LmxM.16.0950	MYN	0.0620057	0.431655	0.143646	2.2153e-29	1392	330.112	1061.89	NA	165	101.981	63.0195	NA	NA	0.149668	2,74451:3,65598:1:1:1:1	0,504049(0,535425:0,367409:0,609312)	NA	NA	NA	NA
>LpnL.16.0950>LmxMB.16.0950	MYN	0.0620057	0.431655	0.143646	2.2153e-29	1392	330.112	1061.89	NA	165	101.981	63.0195	NA	NA	0.149668	2,74451:3,65598:1:1:1:1	0,504049(0,535425:0,367409:0,609312)	NA	NA	NA	NA
>LpnL.16.0950>LamH.16.0950	MYN	0.0598531	0.476703	0.125556	4.25481e-34	1392	330.679	1061.32	NA	169	108.09	60.9102	NA	NA	0.158879	2,73812:3,75321:1:1:1:1	0,504386(0,536437:0,368421:0,6083)	NA	NA	NA	NA
>LpnL.16.0950>LinJ.16.0960	MYN	0.0532535	0.406547	0.13099	8.33963e-31	1392	341.645	1050.36	NA	154	100.169	53.8314	NA	NA	0.139964	3,59617:4,39735:1:1:1:1	0,507422(0,535425:0,368421:0,618421)	NA	NA	NA	NA
>LpnL.16.0950>LinM.16.0950	MYN	0.0532535	0.406547	0.13099	8.33963e-31	1392	341.645	1050.36	NA	154	100.169	53.8314	NA	NA	0.139964	3,59617:4,39735:1:1:1:1	0,507422(0,535425:0,368421:0,618421)	NA	NA	NA	NA
>LpnL.16.0950>LdoL.16.0950	MYN	0.0523998	0.400328	0.130892	1.05575e-30	1392	345.306	1046.69	NA	153	100.174	52.8258	NA	NA	0.138709	3,70174:4,22739:1:1:1:1	0,50776(0,535425:0,368421:0,619433)	NA	NA	NA	NA
>LpnL.16.0950>LtrX.16.0950	MYN	0.0556045	0.379492	0.146524	6.13725e-27	1377	330.311	1046.69	NA	148	92.0787	55.9213	NA	NA	0.133298	3,37062:4,25218:1:1:1:1	0,508772(0,533401:0,369433:0,623482)	NA	NA	NA	NA
>LpnL.16.0950>LmjF.16.0950	MYN	0.056546	0.371986	0.152011	7.43669e-26	1392	341.452	1050.55	NA	151	93.9421	57.0579	NA	NA	0.133922	3,39995:3,88749:1:1:1:1	0,509447(0,539474:0,371457:0,617409)	NA	NA	NA	NA
>LpnL.16.0950>LmjL.16.0950	MYN	0.0566441	0.375956	0.150667	3.99987e-26	1392	343.4	1048.6	NA	152	94.9528	57.0472	NA	NA	0.135417	3,44584:3,88749:1:1:1:1	0,509109(0,539474:0,371457:0,616397)	NA	NA	NA	NA
>LpnM.16.0950>LbrcXL.16.0950	MYN	0.00692476	0.0256686	0.269776	0.018046	1479	317.682	1161.32	NA	16	8	8	NA	NA	0.0109508	1,583:3,82058:1:1:1:1	0,513833(0,544534:0,383603:0,61336)	NA	NA	NA	NA
>LpnM.16.0950>LbrM.16.0960	MYN	0.0077764	0.0259672	0.29947	0.0214904	1479	314.653	1164.35	NA	17	8	9	NA	NA	0.0116464	1,5868:5,042:1:1:1:1	0,51417(0,544534:0,384615:0,61336)	NA	NA	NA	NA
>LpnM.16.0950>LbrL.16.0950	MYN	0.00777857	0.0226108	0.34402	0.0436667	1479	314.943	1164.06	NA	16	7	9	NA	NA	0.010937	1,5868:4,68515:1:1:1:1	0,514507(0,544534:0,384615:0,614372)	NA	NA	NA	NA
>LpnM.16.0950>LtaP16.0940	MYN	0.0640844	0.509576	0.12576	1.34882e-35	1392	343.668	1048.33	NA	182	117.765	64.2346	NA	NA	0.174071	2,94176:3,19506:1:1:1:1	0,497638(0,539474:0,364372:0,589069)	NA	NA	NA	NA
>LpnM.16.0950>LmxM.16.0950	MYN	0.0620057	0.431655	0.143646	2.2153e-29	1392	330.112	1061.89	NA	165	101.981	63.0195	NA	NA	0.149668	2,74451:3,65598:1:1:1:1	0,504049(0,535425:0,367409:0,609312)	NA	NA	NA	NA
>LpnM.16.0950>LmxMB.16.0950	MYN	0.0620057	0.431655	0.143646	2.2153e-29	1392	330.112	1061.89	NA	165	101.981	63.0195	NA	NA	0.149668	2,74451:3,65598:1:1:1:1	0,504049(0,535425:0,367409:0,609312)	NA	NA	NA	NA
>LpnM.16.0950>LamH.16.0950	MYN	0.0598531	0.476703	0.125556	4.25481e-34	1392	330.679	1061.32	NA	169	108.09	60.9102	NA	NA	0.158879	2,73812:3,75321:1:1:1:1	0,504386(0,536437:0,368421:0,6083)	NA	NA	NA	NA
>LpnM.16.0950>LinJ.16.0960	MYN	0.0532535	0.406547	0.13099	8.33963e-31	1392	341.645	1050.36	NA	154	100.169	53.8314	NA	NA	0.139964	3,59617:4,39735:1:1:1:1	0,507422(0,535425:0,368421:0,618421)	NA	NA	NA	NA
>LpnM.16.0950>LinM.16.0950	MYN	0.0532535	0.406547	0.13099	8.33963e-31	1392	341.645	1050.36	NA	154	100.169	53.8314	NA	NA	0.139964	3,59617:4,39735:1:1:1:1	0,507422(0,535425:0,368421:0,618421)	NA	NA	NA	NA
>LpnM.16.0950>LdoL.16.0950	MYN	0.0523998	0.400328	0.130892	1.05575e-30	1392	345.306	1046.69	NA	153	100.174	52.8258	NA	NA	0.138709	3,70174:4,22739:1:1:1:1	0,50776(0,535425:0,368421:0,619433)	NA	NA	NA	NA
>LpnM.16.0950>LtrX.16.0950	MYN	0.0556045	0.379492	0.146524	6.13725e-27	1377	330.311	1046.69	NA	148	92.0787	55.9213	NA	NA	0.133298	3,37062:4,25218:1:1:1:1	0,508772(0,533401:0,369433:0,623482)	NA	NA	NA	NA
>LpnM.16.0950>LmjF.16.0950	MYN	0.056546	0.371986	0.152011	7.43669e-26	1392	341.452	1050.55	NA	151	93.9421	57.0579	NA	NA	0.133922	3,39995:3,88749:1:1:1:1	0,509447(0,539474:0,371457:0,617409)	NA	NA	NA	NA
>LpnM.16.0950>LmjL.16.0950	MYN	0.0566441	0.375956	0.150667	3.99987e-26	1392	343.4	1048.6	NA	152	94.9528	57.0472	NA	NA	0.135417	3,44584:3,88749:1:1:1:1	0,509109(0,539474:0,371457:0,616397)	NA	NA	NA	NA
>LbrcXL.16.0950>LbrM.16.0960	MYN	0.00088157	0.0058709	0.150159	0.128286	1479	342.856	1136.14	NA	3	2	1	NA	NA	0.00203818	2:2:1:1:1:1	0,514507(0,546559:0,383603:0,61336)	NA	NA	NA	NA
>LbrcXL.16.0950>LbrL.16.0950	MYN	0.000881139	0.00293494	0.300224	0.592909	1479	342.3	1136.7	NA	2	1	1	NA	NA	0.00135647	2:2:1:1:1:1	0,514845(0,546559:0,383603:0,614372)	NA	NA	NA	NA
>LbrcXL.16.0950>LtaP16.0940	MYN	0.0602969	0.542343	0.111179	1.45191e-39	1392	333	1059	NA	181	119.786	61.214	NA	NA	0.175614	2,61924:3,12779:1:1:1:1	0,497976(0,541498:0,36336:0,589069)	NA	NA	NA	NA
>LbrcXL.16.0950>LmxM.16.0950	MYN	0.0600626	0.444474	0.135132	3.64577e-31	1392	325.85	1066.15	NA	164	102.631	61.3685	NA	NA	0.150048	2,65793:3,65931:1:1:1:1	0,504386(0,537449:0,366397:0,609312)	NA	NA	NA	NA
>LbrcXL.16.0950>LmxMB.16.0950	MYN	0.0600626	0.444474	0.135132	3.64577e-31	1392	325.85	1066.15	NA	164	102.631	61.3685	NA	NA	0.150048	2,65793:3,65931:1:1:1:1	0,504386(0,537449:0,366397:0,609312)	NA	NA	NA	NA
>LbrcXL.16.0950>LamH.16.0950	MYN	0.0578876	0.4741	0.1221	4.27218e-34	1392	325.646	1066.35	NA	166	106.732	59.2684	NA	NA	0.155257	2,65146:3,8762:1:1:1:1	0,504723(0,538462:0,367409:0,6083)	NA	NA	NA	NA
>LbrcXL.16.0950>LinJ.16.0960	MYN	0.0498633	0.405477	0.122975	7.39435e-31	1392	330.392	1061.61	NA	148	96.9313	51.0687	NA	NA	0.134268	3,22648:4,45332:1:1:1:1	0,50776(0,537449:0,367409:0,618421)	NA	NA	NA	NA
>LbrcXL.16.0950>LinM.16.0950	MYN	0.0498633	0.405477	0.122975	7.39435e-31	1392	330.392	1061.61	NA	148	96.9313	51.0687	NA	NA	0.134268	3,22648:4,45332:1:1:1:1	0,50776(0,537449:0,367409:0,618421)	NA	NA	NA	NA
>LbrcXL.16.0950>LdoL.16.0950	MYN	0.0490344	0.398573	0.123025	1.02671e-30	1392	334.397	1057.6	NA	147	96.9309	50.0691	NA	NA	0.133003	3,33361:4,27451:1:1:1:1	0,508097(0,537449:0,367409:0,619433)	NA	NA	NA	NA
>LbrcXL.16.0950>LtrX.16.0950	MYN	0.055008	0.367522	0.149673	9.80635e-26	1377	331.882	1045.12	NA	146	90.7467	55.2533	NA	NA	0.13033	3,53389:4,35776:1:1:1:1	0,509109(0,535425:0,368421:0,623482)	NA	NA	NA	NA
>LbrcXL.16.0950>LmjF.16.0950	MYN	0.0531179	0.379628	0.139921	1.15444e-27	1392	330.328	1061.67	NA	147	92.6995	54.3005	NA	NA	0.1306	3,03348:3,87679:1:1:1:1	0,509784(0,541498:0,370445:0,617409)	NA	NA	NA	NA
>LbrcXL.16.0950>LmjL.16.0950	MYN	0.0532153	0.382528	0.139115	6.15265e-28	1392	332.375	1059.62	NA	148	93.7088	54.2912	NA	NA	0.131847	3,07842:3,87679:1:1:1:1	0,509447(0,541498:0,370445:0,616397)	NA	NA	NA	NA
>LbrM.16.0960>LbrL.16.0950	MYN	NA	0.00294013	0	NA	1479	342.926	1136.07	NA	1	1	NA	NA	NA	0.00068171	2:2:1:1:1:1	0,515182(0,546559:0,384615:0,614372)	NA	NA	NA	NA
>LbrM.16.0960>LtaP16.0940	MYN	0.0614081	0.524578	0.117062	6.10827e-38	1392	333.595	1058.41	NA	180	117.753	62.2466	NA	NA	0.172407	2,6259:3,15115:1:1:1:1	0,498313(0,541498:0,364372:0,589069)	NA	NA	NA	NA
>LbrM.16.0960>LmxM.16.0950	MYN	0.0611762	0.429567	0.142413	1.10831e-29	1392	326.411	1065.59	NA	163	100.589	62.4108	NA	NA	0.14756	2,66467:3,66545:1:1:1:1	0,504723(0,537449:0,367409:0,609312)	NA	NA	NA	NA
>LbrM.16.0960>LmxMB.16.0950	MYN	0.0611762	0.429567	0.142413	1.10831e-29	1392	326.411	1065.59	NA	163	100.589	62.4108	NA	NA	0.14756	2,66467:3,66545:1:1:1:1	0,504723(0,537449:0,367409:0,609312)	NA	NA	NA	NA
>LbrM.16.0960>LamH.16.0950	MYN	0.059001	0.457795	0.128881	1.604e-32	1392	326.403	1065.6	NA	165	104.691	60.3093	NA	NA	0.152512	2,65818:3,84894:1:1:1:1	0,505061(0,538462:0,368421:0,6083)	NA	NA	NA	NA
>LbrM.16.0960>LinJ.16.0960	MYN	0.0509202	0.405358	0.125618	1.92575e-30	1392	330.761	1061.24	NA	149	96.9172	52.0828	NA	NA	0.13514	3,23456:4,48085:1:1:1:1	0,508097(0,537449:0,368421:0,618421)	NA	NA	NA	NA
>LbrM.16.0960>LinM.16.0950	MYN	0.0509202	0.405358	0.125618	1.92575e-30	1392	330.761	1061.24	NA	149	96.9172	52.0828	NA	NA	0.13514	3,23456:4,48085:1:1:1:1	0,508097(0,537449:0,368421:0,618421)	NA	NA	NA	NA
>LbrM.16.0960>LdoL.16.0950	MYN	0.0500918	0.398535	0.12569	2.66523e-30	1392	334.729	1057.27	NA	148	96.9165	51.0835	NA	NA	0.133881	3,34178:4,30263:1:1:1:1	0,508435(0,537449:0,368421:0,619433)	NA	NA	NA	NA
>LbrM.16.0960>LtrX.16.0950	MYN	0.0561471	0.35432	0.158465	2.47899e-24	1377	332.608	1044.39	NA	145	88.6987	56.3013	NA	NA	0.128169	3,5428:4,34337:1:1:1:1	0,509447(0,535425:0,369433:0,623482)	NA	NA	NA	NA
>LbrM.16.0960>LmjF.16.0950	MYN	0.0543509	0.362988	0.149732	5.77845e-26	1392	333.157	1058.84	NA	146	90.646	55.354	NA	NA	0.128219	3,17067:4,03976:1:1:1:1	0,510121(0,541498:0,371457:0,617409)	NA	NA	NA	NA
>LbrM.16.0960>LmjL.16.0950	MYN	0.0544485	0.365882	0.148814	3.06909e-26	1392	335.161	1056.84	NA	147	91.6558	55.3442	NA	NA	0.129434	3,21565:4,03976:1:1:1:1	0,509784(0,541498:0,371457:0,616397)	NA	NA	NA	NA
>LbrL.16.0950>LtaP16.0940	MYN	0.0613202	0.535763	0.114454	1.03728e-38	1392	332.379	1059.62	NA	181	118.767	62.2335	NA	NA	0.174607	2,6259:3,23653:1:1:1:1	0,49865(0,541498:0,364372:0,590081)	NA	NA	NA	NA
>LbrL.16.0950>LmxM.16.0950	MYN	0.0610695	0.439217	0.139042	2.07742e-30	1392	324.983	1067.02	NA	164	101.608	62.3916	NA	NA	0.149354	2,66467:3,77846:1:1:1:1	0,505061(0,537449:0,367409:0,610324)	NA	NA	NA	NA
>LbrL.16.0950>LmxMB.16.0950	MYN	0.0610695	0.439217	0.139042	2.07742e-30	1392	324.983	1067.02	NA	164	101.608	62.3916	NA	NA	0.149354	2,66467:3,77846:1:1:1:1	0,505061(0,537449:0,367409:0,610324)	NA	NA	NA	NA
>LbrL.16.0950>LamH.16.0950	MYN	0.0588905	0.46852	0.125695	2.64868e-33	1392	324.81	1067.19	NA	166	105.71	60.2902	NA	NA	0.154474	2,65818:3,99533:1:1:1:1	0,505398(0,538462:0,368421:0,609312)	NA	NA	NA	NA
>LbrL.16.0950>LinJ.16.0960	MYN	0.0508188	0.414785	0.122518	3.32318e-31	1392	329.075	1062.93	NA	150	97.934	52.066	NA	NA	0.136862	3,23456:4,61413:1:1:1:1	0,508435(0,537449:0,368421:0,619433)	NA	NA	NA	NA
>LbrL.16.0950>LinM.16.0950	MYN	0.0508188	0.414785	0.122518	3.32318e-31	1392	329.075	1062.93	NA	150	97.934	52.066	NA	NA	0.136862	3,23456:4,61413:1:1:1:1	0,508435(0,537449:0,368421:0,619433)	NA	NA	NA	NA
>LbrL.16.0950>LdoL.16.0950	MYN	0.0499905	0.407724	0.122609	4.65138e-31	1392	333.026	1058.97	NA	149	97.9333	51.0667	NA	NA	0.135576	3,34178:4,43495:1:1:1:1	0,508772(0,537449:0,368421:0,620445)	NA	NA	NA	NA
>LbrL.16.0950>LtrX.16.0950	MYN	0.0560072	0.363499	0.154078	4.61284e-25	1377	330.539	1046.46	NA	146	89.7217	56.2783	NA	NA	0.129819	3,5428:4,50256:1:1:1:1	0,509784(0,535425:0,369433:0,624494)	NA	NA	NA	NA
>LbrL.16.0950>LmjF.16.0950	MYN	0.0542373	0.371689	0.145921	1.10793e-26	1392	331.388	1060.61	NA	147	91.6645	55.3355	NA	NA	0.129812	3,17067:4,17926:1:1:1:1	0,510459(0,541498:0,371457:0,618421)	NA	NA	NA	NA
>LbrL.16.0950>LmjL.16.0950	MYN	0.0543349	0.374637	0.145033	5.88381e-27	1392	333.4	1058.6	NA	148	92.6743	55.3257	NA	NA	0.131051	3,21565:4,17926:1:1:1:1	0,510121(0,541498:0,371457:0,617409)	NA	NA	NA	NA
>LtaP16.0940>LmxM.16.0950	MYN	0.0410848	0.370098	0.11101	1.52623e-30	1392	308.242	1083.76	NA	129	85.7195	43.2805	NA	NA	0.113941	1,72477:2,74269:1:1:1:1	0,488192(0,532389:0,347166:0,58502)	NA	NA	NA	NA
>LtaP16.0940>LmxMB.16.0950	MYN	0.0410848	0.370098	0.11101	1.52623e-30	1392	308.242	1083.76	NA	129	85.7195	43.2805	NA	NA	0.113941	1,72477:2,74269:1:1:1:1	0,488192(0,532389:0,347166:0,58502)	NA	NA	NA	NA
>LtaP16.0940>LamH.16.0950	MYN	0.0390833	0.394238	0.0991362	8.87771e-34	1392	307.736	1084.26	NA	131	89.7395	41.2605	NA	NA	0.117599	1,68119:2,81488:1:1:1:1	0,488529(0,533401:0,348178:0,584008)	NA	NA	NA	NA
>LtaP16.0940>LinJ.16.0960	MYN	0.032851	0.351728	0.0933989	7.65487e-33	1392	325.238	1066.76	NA	121	86.7465	34.2535	NA	NA	0.107356	2,44957:3,44021:1:1:1:1	0,491565(0,532389:0,348178:0,59413)	NA	NA	NA	NA
>LtaP16.0940>LinM.16.0950	MYN	0.032851	0.351728	0.0933989	7.65487e-33	1392	325.238	1066.76	NA	121	86.7465	34.2535	NA	NA	0.107356	2,44957:3,44021:1:1:1:1	0,491565(0,532389:0,348178:0,59413)	NA	NA	NA	NA
>LtaP16.0940>LdoL.16.0950	MYN	0.0319026	0.348631	0.0915081	3.98973e-33	1392	326.72	1065.28	NA	120	86.7544	33.2456	NA	NA	0.106243	2,45914:3,21435:1:1:1:1	0,491903(0,532389:0,348178:0,595142)	NA	NA	NA	NA
>LtaP16.0940>LtrX.16.0950	MYN	0.0350984	0.294829	0.119047	2.8851e-25	1377	316.34	1060.66	NA	110	73.6963	36.3037	NA	NA	0.0947667	2,54385:4,10091:1:1:1:1	0,492915(0,530364:0,34919:0,59919)	NA	NA	NA	NA
>LtaP16.0940>LmjF.16.0950	MYN	0.030646	0.316887	0.0967096	1.6082e-29	1392	316.35	1075.65	NA	110	77.7454	32.2546	NA	NA	0.095698	2,17606:3,69666:1:1:1:1	0,49359(0,536437:0,351215:0,593117)	NA	NA	NA	NA
>LtaP16.0940>LmjL.16.0950	MYN	0.0306265	0.310958	0.0984909	5.18932e-29	1392	315.686	1076.31	NA	109	76.7454	32.2546	NA	NA	0.0942017	2,12919:3,69666:1:1:1:1	0,493252(0,536437:0,351215:0,592105)	NA	NA	NA	NA
>LmxM.16.0950>LmxMB.16.0950	MYN	NA	NA	NA	NA	1392	315.399	1076.6	NA	0	NA	NA	NA	NA	NA	2:2:1:1:1:1	0,494602(0,52834:0,350202:0,605263)	NA	NA	NA	NA
>LmxM.16.0950>LamH.16.0950	MYN	0.00186565	0.0232389	0.0802816	0.000693377	1392	316.412	1075.59	NA	9	7	2	NA	NA	0.00672394	2:2:1:1:1:1	0,494939(0,529352:0,351215:0,604251)	NA	NA	NA	NA
>LmxM.16.0950>LinJ.16.0960	MYN	0.0280838	0.169494	0.165692	3.97105e-14	1392	339.522	1052.48	NA	79	50	29	NA	NA	0.0625751	2,95043:2,5301:1:1:1:1	0,497976(0,52834:0,351215:0,614372)	NA	NA	NA	NA
>LmxM.16.0950>LinM.16.0950	MYN	0.0280838	0.169494	0.165692	3.97105e-14	1392	339.522	1052.48	NA	79	50	29	NA	NA	0.0625751	2,95043:2,5301:1:1:1:1	0,497976(0,52834:0,351215:0,614372)	NA	NA	NA	NA
>LmxM.16.0950>LdoL.16.0950	MYN	0.0271329	0.177175	0.153141	2.58943e-15	1392	340.936	1051.06	NA	80	52	28	NA	NA	0.0638821	2,95382:2,31542:1:1:1:1	0,498313(0,52834:0,351215:0,615385)	NA	NA	NA	NA
>LmxM.16.0950>LtrX.16.0950	MYN	0.0278734	0.150675	0.184991	1.58897e-11	1377	316.439	1060.56	NA	71	42	29	NA	NA	0.0560934	2,64994:3,39195:1:1:1:1	0,499325(0,526316:0,352227:0,619433)	NA	NA	NA	NA
>LmxM.16.0950>LmjF.16.0950	MYN	0.0265803	0.156729	0.169594	9.26408e-13	1392	319.452	1072.55	NA	72	44	28	NA	NA	0.0564484	2,30846:2,53954:1:1:1:1	0,5(0,532389:0,354251:0,61336)	NA	NA	NA	NA
>LmxM.16.0950>LmjL.16.0950	MYN	0.0266739	0.158824	0.167946	4.96751e-13	1392	323.17	1068.83	NA	73	45	28	NA	NA	0.0573542	2,39741:2,53954:1:1:1:1	0,499663(0,532389:0,354251:0,612348)	NA	NA	NA	NA
>LmxMB.16.0950>LamH.16.0950	MYN	0.00186565	0.0232389	0.0802816	0.000693377	1392	316.412	1075.59	NA	9	7	2	NA	NA	0.00672394	2:2:1:1:1:1	0,494939(0,529352:0,351215:0,604251)	NA	NA	NA	NA
>LmxMB.16.0950>LinJ.16.0960	MYN	0.0280838	0.169494	0.165692	3.97105e-14	1392	339.522	1052.48	NA	79	50	29	NA	NA	0.0625751	2,95043:2,5301:1:1:1:1	0,497976(0,52834:0,351215:0,614372)	NA	NA	NA	NA
>LmxMB.16.0950>LinM.16.0950	MYN	0.0280838	0.169494	0.165692	3.97105e-14	1392	339.522	1052.48	NA	79	50	29	NA	NA	0.0625751	2,95043:2,5301:1:1:1:1	0,497976(0,52834:0,351215:0,614372)	NA	NA	NA	NA
>LmxMB.16.0950>LdoL.16.0950	MYN	0.0271329	0.177175	0.153141	2.58943e-15	1392	340.936	1051.06	NA	80	52	28	NA	NA	0.0638821	2,95382:2,31542:1:1:1:1	0,498313(0,52834:0,351215:0,615385)	NA	NA	NA	NA
>LmxMB.16.0950>LtrX.16.0950	MYN	0.0278734	0.150675	0.184991	1.58897e-11	1377	316.439	1060.56	NA	71	42	29	NA	NA	0.0560934	2,64994:3,39195:1:1:1:1	0,499325(0,526316:0,352227:0,619433)	NA	NA	NA	NA
>LmxMB.16.0950>LmjF.16.0950	MYN	0.0265803	0.156729	0.169594	9.26408e-13	1392	319.452	1072.55	NA	72	44	28	NA	NA	0.0564484	2,30846:2,53954:1:1:1:1	0,5(0,532389:0,354251:0,61336)	NA	NA	NA	NA
>LmxMB.16.0950>LmjL.16.0950	MYN	0.0266739	0.158824	0.167946	4.96751e-13	1392	323.17	1068.83	NA	73	45	28	NA	NA	0.0573542	2,39741:2,53954:1:1:1:1	0,499663(0,532389:0,354251:0,612348)	NA	NA	NA	NA
>LamH.16.0950>LinJ.16.0960	MYN	0.0260386	0.18035	0.144378	6.00095e-16	1392	336.302	1055.7	NA	79	52	27	NA	NA	0.0633197	2,86612:2,72386:1:1:1:1	0,498313(0,529352:0,352227:0,61336)	NA	NA	NA	NA
>LamH.16.0950>LinM.16.0950	MYN	0.0260386	0.18035	0.144378	6.00095e-16	1392	336.302	1055.7	NA	79	52	27	NA	NA	0.0633197	2,86612:2,72386:1:1:1:1	0,498313(0,529352:0,352227:0,61336)	NA	NA	NA	NA
>LamH.16.0950>LdoL.16.0950	MYN	0.0250895	0.18856	0.133059	3.20795e-17	1392	337.539	1054.46	NA	80	54	26	NA	NA	0.0647286	2,86903:2,51104:1:1:1:1	0,49865(0,529352:0,352227:0,614372)	NA	NA	NA	NA
>LamH.16.0950>LtrX.16.0950	MYN	0.0258438	0.16614	0.155554	1.05427e-13	1377	313.431	1063.57	NA	72	45	27	NA	NA	0.0577779	2,53629:3,50825:1:1:1:1	0,499663(0,527328:0,353239:0,618421)	NA	NA	NA	NA
>LamH.16.0950>LmjF.16.0950	MYN	0.0245662	0.17207	0.142768	4.24511e-15	1392	315.448	1076.55	NA	73	47	26	NA	NA	0.0579928	2,21567:2,84623:1:1:1:1	0,500337(0,533401:0,355263:0,612348)	NA	NA	NA	NA
>LamH.16.0950>LmjL.16.0950	MYN	0.0246492	0.174384	0.14135	2.20264e-15	1392	319.067	1072.93	NA	74	48	26	NA	NA	0.0589706	2,30239:2,84623:1:1:1:1	0,5(0,533401:0,355263:0,611336)	NA	NA	NA	NA
>LinJ.16.0960>LinM.16.0950	MYN	NA	NA	NA	NA	1392	306.514	1085.49	NA	0	NA	NA	NA	NA	NA	2:2:1:1:1:1	0,50135(0,52834:0,352227:0,623482)	NA	NA	NA	NA
>LinJ.16.0960>LdoL.16.0950	MYN	0.000922342	0.0132547	0.0695861	0.00918394	1392	306.032	1085.97	NA	5	4	1	NA	NA	0.00363361	2:2:1:1:1:1	0,501687(0,52834:0,352227:0,624494)	NA	NA	NA	NA
>LinJ.16.0960>LtrX.16.0950	MYN	0.0130524	0.0883189	0.147788	3.2742e-09	1377	371.455	1005.54	NA	43	30	13	NA	NA	0.0333561	5,60811:4,22344:1:1:1:1	0,502699(0,526316:0,353239:0,628543)	NA	NA	NA	NA
>LinJ.16.0960>LmjF.16.0950	MYN	0.0131668	0.0854701	0.154051	4.85234e-09	1392	395.159	996.841	NA	44	31	13	NA	NA	0.0336922	5,248:2,22596:1:1:1:1	0,503374(0,532389:0,355263:0,62247)	NA	NA	NA	NA
>LinJ.16.0960>LmjL.16.0950	MYN	0.0132101	0.0881517	0.149856	2.31443e-09	1392	398.422	993.578	NA	45	32	13	NA	NA	0.0346601	5,38294:2,22596:1:1:1:1	0,503036(0,532389:0,355263:0,621457)	NA	NA	NA	NA
>LinM.16.0950>LdoL.16.0950	MYN	0.000922342	0.0132547	0.0695861	0.00918394	1392	306.032	1085.97	NA	5	4	1	NA	NA	0.00363361	2:2:1:1:1:1	0,501687(0,52834:0,352227:0,624494)	NA	NA	NA	NA
>LinM.16.0950>LtrX.16.0950	MYN	0.0130524	0.0883189	0.147788	3.2742e-09	1377	371.455	1005.54	NA	43	30	13	NA	NA	0.0333561	5,60811:4,22344:1:1:1:1	0,502699(0,526316:0,353239:0,628543)	NA	NA	NA	NA
>LinM.16.0950>LmjF.16.0950	MYN	0.0131668	0.0854701	0.154051	4.85234e-09	1392	395.159	996.841	NA	44	31	13	NA	NA	0.0336922	5,248:2,22596:1:1:1:1	0,503374(0,532389:0,355263:0,62247)	NA	NA	NA	NA
>LinM.16.0950>LmjL.16.0950	MYN	0.0132101	0.0881517	0.149856	2.31443e-09	1392	398.422	993.578	NA	45	32	13	NA	NA	0.0346601	5,38294:2,22596:1:1:1:1	0,503036(0,532389:0,355263:0,621457)	NA	NA	NA	NA
>LdoL.16.0950>LtrX.16.0950	MYN	0.0121147	0.0876857	0.13816	2.05974e-09	1377	377.713	999.287	NA	42	30	12	NA	NA	0.0328439	5,62845:3,58654:1:1:1:1	0,503036(0,526316:0,353239:0,629555)	NA	NA	NA	NA
>LdoL.16.0950>LmjF.16.0950	MYN	0.0122216	0.0852296	0.143396	2.94142e-09	1392	401.173	990.827	NA	43	31	12	NA	NA	0.0332625	5,2596:1,72651:1:1:1:1	0,503711(0,532389:0,355263:0,623482)	NA	NA	NA	NA
>LdoL.16.0950>LmjL.16.0950	MYN	0.0122623	0.088173	0.13907	1.394e-09	1392	404.455	987.545	NA	44	32	12	NA	NA	0.0343186	5,39702:1,72651:1:1:1:1	0,503374(0,532389:0,355263:0,62247)	NA	NA	NA	NA
>LtrX.16.0950>LmjF.16.0950	MYN	0.01307	0.0421702	0.309935	0.00386234	1377	372.861	1004.14	NA	28	15	13	NA	NA	0.0209497	5,07524:3,19931:1:1:1:1	0,504723(0,530364:0,356275:0,62753)	NA	NA	NA	NA
>LtrX.16.0950>LmjL.16.0950	MYN	0.0132123	0.0440789	0.299741	0.00241244	1377	383.576	993.424	NA	29	16	13	NA	NA	0.0218105	5,5991:3,19931:1:1:1:1	0,504386(0,530364:0,356275:0,626518)	NA	NA	NA	NA
>LmjF.16.0950>LmjL.16.0950	MYN	NA	0.00981027	0	NA	1392	308.862	1083.14	NA	3	3	NA	NA	NA	0.00217674	2:2:1:1:1:1	0,505061(0,536437:0,3583:0,620445)	NA	NA	NA	NA

## Sheet: LmjF.23.0260
Sequence	Method	Ka	Ks	Ka/Ks	P-Value(Fisher)	Length	S-Sites	N-Sites	Fold-Sites(0:2:4)	Substitutions	S-Substitutions	N-Substitutions	Fold-S-Substitutions(0:2:4)	Fold-N-Substitutions(0:2:4)	Divergence-Time	Substitution-Rate-Ratio(rTC:rAG:rTA:rCG:rTG:rCA/rCA)	GC(1:2:3)	ML-Score	AICc	Akaike-Weight	Model
>LpnL.23.0260>LpnM.23.0260	MYN	NA	NA	NA	NA	1155	357.836	797.164	NA	0	NA	NA	NA	NA	NA	2:2:1:1:1:1	0,460317(0,561508:0,430556:0,388889)	NA	NA	NA	NA
>LpnL.23.0260>LbrcXL.23.0260	MYN	0.0296123	0.0265658	1.11468	0.993772	360	131.596	228.404	NA	10	3.3813	6.6187	NA	NA	0.0284987	6,81268:2,08442:1:1:1:1	0,325066(0,386905:0,309524:0,27877)	NA	NA	NA	NA
>LpnL.23.0260>LbrM.23.0290	MYN	0.0179166	0.0112848	1.58767	0.457048	1218	390.701	827.299	NA	19	4.36668	14.6333	NA	NA	0.0157893	2,87932:3,92884:1:1:1:1	0,492394(0,593254:0,46131:0,422619)	NA	NA	NA	NA
>LpnL.23.0260>LbrL.23.0260	MYN	0.0183673	0.010703	1.71609	0.329362	1218	410.062	807.938	NA	19	4.35267	14.6473	NA	NA	0.015787	4,32885:3,13857:1:1:1:1	0,492394(0,592262:0,462302:0,422619)	NA	NA	NA	NA
>LpnL.23.0260>LtaP23.0320	MYN	0.526764	0.181243	2.9064	1.66501e-08	603	225.049	377.951	NA	172	34.876	137.124	NA	NA	0.39781	7,32465:3,13051:1:1:1:1	0,364087(0,453373:0,354167:0,284722)	NA	NA	NA	NA
>LpnL.23.0260>LmxM.23.0260	MYN	0.369948	0.229251	1.61372	0.000645442	1053	380.514	672.486	NA	264	72.7253	191.275	NA	NA	0.319106	5,37126:3,66541:1:1:1:1	0,490079(0,607143:0,452381:0,410714)	NA	NA	NA	NA
>LpnL.23.0260>LmxMB.23.0260	MYN	0.369948	0.229251	1.61372	0.000645442	1053	380.514	672.486	NA	264	72.7253	191.275	NA	NA	0.319106	5,37126:3,66541:1:1:1:1	0,490079(0,607143:0,452381:0,410714)	NA	NA	NA	NA
>LpnL.23.0260>LamH.23.0260	MYN	0.368819	0.230198	1.60218	0.000641774	1053	379.828	673.172	NA	264	72.6986	191.301	NA	NA	0.318817	5,31624:3,64672:1:1:1:1	0,488095(0,604167:0,450397:0,409722)	NA	NA	NA	NA
>LpnL.23.0260>LinJ.23.0300	MYN	0.367885	0.239293	1.53739	0.00176154	1041	372.07	668.93	NA	264	73.5025	190.497	NA	NA	0.321924	4,89495:4,02304:1:1:1:1	0,492725(0,613095:0,450397:0,414683)	NA	NA	NA	NA
>LpnL.23.0260>LinM.23.0260	MYN	0.367885	0.239293	1.53739	0.00176154	1041	372.07	668.93	NA	264	73.5025	190.497	NA	NA	0.321924	4,89495:4,02304:1:1:1:1	0,492725(0,613095:0,450397:0,414683)	NA	NA	NA	NA
>LpnL.23.0260>LdoL.23.0260	MYN	0.363497	0.238626	1.52329	0.00222059	1041	373	668	NA	262	73.5025	188.498	NA	NA	0.318755	4,92897:3,94327:1:1:1:1	0,493056(0,615079:0,449405:0,414683)	NA	NA	NA	NA
>LpnL.23.0260>LtrX.23.0260	MYN	0.370643	0.237444	1.56097	0.00117931	1053	385.957	667.043	NA	266	75.686	190.314	NA	NA	0.321822	5,54767:3,63918:1:1:1:1	0,49504(0,617063:0,451389:0,416667)	NA	NA	NA	NA
>LpnL.23.0260>LmjF.23.0260	MYN	0.380245	0.242712	1.56665	0.000938411	1047	384.114	662.886	NA	269	76.352	192.648	NA	NA	0.329788	6,00288:3,64371:1:1:1:1	0,491733(0,611111:0,447421:0,416667)	NA	NA	NA	NA
>LpnL.23.0260>LmjL.23.0260	MYN	0.328043	0.160642	2.04207	0.0141955	300	130.497	169.503	NA	61	18	43	NA	NA	0.255225	11,1884:2,61618:1:1:1:1	0,301257(0,377976:0,28373:0,242063)	NA	NA	NA	NA
>LpnM.23.0260>LbrcXL.23.0260	MYN	0.0301247	0.0328913	0.915885	0.716114	297	106.93	190.07	NA	9	3.39393	5.60607	NA	NA	0.0311208	5,22499:1,86827:1:1:1:1	0,313161(0,375:0,297619:0,266865)	NA	NA	NA	NA
>LpnM.23.0260>LbrM.23.0290	MYN	0.0171451	0.0126648	1.35376	0.606867	1155	351.895	803.105	NA	18	4.39965	13.6003	NA	NA	0.0157801	1,50884:3,74875:1:1:1:1	0,480489(0,581349:0,449405:0,410714)	NA	NA	NA	NA
>LpnM.23.0260>LbrL.23.0260	MYN	0.0176618	0.0118195	1.49429	0.612937	1155	374.241	780.759	NA	18	4.38103	13.619	NA	NA	0.0157688	3,02721:2,99451:1:1:1:1	0,480489(0,580357:0,450397:0,410714)	NA	NA	NA	NA
>LpnM.23.0260>LtaP23.0320	MYN	0.526764	0.181243	2.9064	1.66501e-08	603	225.049	377.951	NA	172	34.876	137.124	NA	NA	0.39781	7,32465:3,13051:1:1:1:1	0,352183(0,441468:0,342262:0,272817)	NA	NA	NA	NA
>LpnM.23.0260>LmxM.23.0260	MYN	0.369948	0.229251	1.61372	0.000645442	1053	380.514	672.486	NA	264	72.7253	191.275	NA	NA	0.319106	5,37126:3,66541:1:1:1:1	0,478175(0,595238:0,440476:0,39881)	NA	NA	NA	NA
>LpnM.23.0260>LmxMB.23.0260	MYN	0.369948	0.229251	1.61372	0.000645442	1053	380.514	672.486	NA	264	72.7253	191.275	NA	NA	0.319106	5,37126:3,66541:1:1:1:1	0,478175(0,595238:0,440476:0,39881)	NA	NA	NA	NA
>LpnM.23.0260>LamH.23.0260	MYN	0.368819	0.230198	1.60218	0.000641774	1053	379.828	673.172	NA	264	72.6986	191.301	NA	NA	0.318817	5,31624:3,64672:1:1:1:1	0,47619(0,592262:0,438492:0,397817)	NA	NA	NA	NA
>LpnM.23.0260>LinJ.23.0300	MYN	0.367885	0.239293	1.53739	0.00176154	1041	372.07	668.93	NA	264	73.5025	190.497	NA	NA	0.321924	4,89495:4,02304:1:1:1:1	0,48082(0,60119:0,438492:0,402778)	NA	NA	NA	NA
>LpnM.23.0260>LinM.23.0260	MYN	0.367885	0.239293	1.53739	0.00176154	1041	372.07	668.93	NA	264	73.5025	190.497	NA	NA	0.321924	4,89495:4,02304:1:1:1:1	0,48082(0,60119:0,438492:0,402778)	NA	NA	NA	NA
>LpnM.23.0260>LdoL.23.0260	MYN	0.363497	0.238626	1.52329	0.00222059	1041	373	668	NA	262	73.5025	188.498	NA	NA	0.318755	4,92897:3,94327:1:1:1:1	0,481151(0,603175:0,4375:0,402778)	NA	NA	NA	NA
>LpnM.23.0260>LtrX.23.0260	MYN	0.370643	0.237444	1.56097	0.00117931	1053	385.957	667.043	NA	266	75.686	190.314	NA	NA	0.321822	5,54767:3,63918:1:1:1:1	0,483135(0,605159:0,439484:0,404762)	NA	NA	NA	NA
>LpnM.23.0260>LmjF.23.0260	MYN	0.380245	0.242712	1.56665	0.000938411	1047	384.114	662.886	NA	269	76.352	192.648	NA	NA	0.329788	6,00288:3,64371:1:1:1:1	0,479828(0,599206:0,435516:0,404762)	NA	NA	NA	NA
>LpnM.23.0260>LmjL.23.0260	MYN	0.328043	0.160642	2.04207	0.0141955	300	130.497	169.503	NA	61	18	43	NA	NA	0.255225	11,1884:2,61618:1:1:1:1	0,289352(0,366071:0,271825:0,230159)	NA	NA	NA	NA
>LbrcXL.23.0260>LbrM.23.0290	MYN	0.00650083	NA	NA	NA	450	140.331	309.669	NA	2	NA	2	NA	NA	0.00447357	2:2:1:1:1:1	0,345238(0,406746:0,328373:0,300595)	NA	NA	NA	NA
>LbrcXL.23.0260>LbrL.23.0260	MYN	0.00325555	NA	NA	NA	450	140.928	309.072	NA	1	NA	1	NA	NA	0.002236	2:2:1:1:1:1	0,345238(0,405754:0,329365:0,300595)	NA	NA	NA	NA
>LbrcXL.23.0260>LtaP23.0320	MYN	0.682514	0.121264	5.62835	2.91121e-06	186	65.3524	120.648	NA	59	7.14369	51.8563	NA	NA	0.485315	8,01318:3,69226:1:1:1:1	0,216931(0,266865:0,22123:0,162698)	NA	NA	NA	NA
>LbrcXL.23.0260>LmxM.23.0260	MYN	0.662856	0.139747	4.74327	1.66763e-06	204	72.9579	131.042	NA	65	8.92461	56.0754	NA	NA	0.475773	5,84423:4,18573:1:1:1:1	0,342923(0,420635:0,319444:0,28869)	NA	NA	NA	NA
>LbrcXL.23.0260>LmxMB.23.0260	MYN	0.662856	0.139747	4.74327	1.66763e-06	204	72.9579	131.042	NA	65	8.92461	56.0754	NA	NA	0.475773	5,84423:4,18573:1:1:1:1	0,342923(0,420635:0,319444:0,28869)	NA	NA	NA	NA
>LbrcXL.23.0260>LamH.23.0260	MYN	0.721294	0.123493	5.84076	1.61071e-07	204	72.4806	131.519	NA	67	7.80108	59.1989	NA	NA	0.508897	6,1649:4,06945:1:1:1:1	0,340939(0,417659:0,31746:0,287698)	NA	NA	NA	NA
>LbrcXL.23.0260>LinJ.23.0300	MYN	0.582225	0.172056	3.38393	0.000195613	198	71.3268	126.673	NA	61	10.5599	50.4401	NA	NA	0.434467	4,7613:3,50726:1:1:1:1	0,345569(0,426587:0,31746:0,292659)	NA	NA	NA	NA
>LbrcXL.23.0260>LinM.23.0260	MYN	0.582225	0.172056	3.38393	0.000195613	198	71.3268	126.673	NA	61	10.5599	50.4401	NA	NA	0.434467	4,7613:3,50726:1:1:1:1	0,345569(0,426587:0,31746:0,292659)	NA	NA	NA	NA
>LbrcXL.23.0260>LdoL.23.0260	MYN	0.595036	0.173915	3.42142	0.000102873	198	70.7863	127.214	NA	62	10.552	51.448	NA	NA	0.444482	4,60188:3,1988:1:1:1:1	0,345899(0,428571:0,316468:0,292659)	NA	NA	NA	NA
>LbrcXL.23.0260>LtrX.23.0260	MYN	0.587123	0.191359	3.06818	0.000144587	204	75.9719	128.028	NA	63	11.8446	51.1554	NA	NA	0.439736	5,64096:2,87569:1:1:1:1	0,347884(0,430556:0,318452:0,294643)	NA	NA	NA	NA
>LbrcXL.23.0260>LmjF.23.0260	MYN	0.615276	0.192667	3.19346	7.1725e-05	201	75.7695	125.23	NA	63	11.751	51.249	NA	NA	0.455968	5,87412:2,70745:1:1:1:1	0,344577(0,424603:0,314484:0,294643)	NA	NA	NA	NA
>LbrcXL.23.0260>LmjL.23.0260	MYN	nan	nan	nan	NA	0	nan	nan	NA	0	NA	NA	NA	NA	nan	2:2:1:1:1:1	0,154101(0,191468:0,150794:0,12004)	NA	NA	NA	NA
>LbrM.23.0290>LbrL.23.0260	MYN	0.00221257	NA	NA	NA	1314	408.055	905.945	NA	2	NA	2	NA	NA	0.00152547	2:2:1:1:1:1	0,512566(0,612103:0,481151:0,444444)	NA	NA	NA	NA
>LbrM.23.0290>LtaP23.0320	MYN	0.56146	0.171111	3.28127	4.19933e-10	609	226.704	382.296	NA	178	33.6809	144.319	NA	NA	0.41615	7,4767:3,4029:1:1:1:1	0,384259(0,473214:0,373016:0,306548)	NA	NA	NA	NA
>LbrM.23.0290>LmxM.23.0260	MYN	0.38482	0.225054	1.7099	0.000178765	1059	381.284	677.716	NA	270	71.9389	198.061	NA	NA	0.327298	5,23243:3,83107:1:1:1:1	0,510251(0,626984:0,47123:0,43254)	NA	NA	NA	NA
>LbrM.23.0290>LmxMB.23.0260	MYN	0.38482	0.225054	1.7099	0.000178765	1059	381.284	677.716	NA	270	71.9389	198.061	NA	NA	0.327298	5,23243:3,83107:1:1:1:1	0,510251(0,626984:0,47123:0,43254)	NA	NA	NA	NA
>LbrM.23.0290>LamH.23.0260	MYN	0.383102	0.226321	1.69274	0.000171462	1059	380.077	678.923	NA	270	71.9219	198.078	NA	NA	0.326833	5,11646:3,79802:1:1:1:1	0,508267(0,624008:0,469246:0,431548)	NA	NA	NA	NA
>LbrM.23.0290>LinJ.23.0300	MYN	0.377445	0.234107	1.61227	0.000651215	1047	372.696	674.304	NA	268	72.5129	195.487	NA	NA	0.326422	4,75237:4,0258:1:1:1:1	0,512897(0,632937:0,469246:0,436508)	NA	NA	NA	NA
>LbrM.23.0290>LinM.23.0260	MYN	0.377445	0.234107	1.61227	0.000651215	1047	372.696	674.304	NA	268	72.5129	195.487	NA	NA	0.326422	4,75237:4,0258:1:1:1:1	0,512897(0,632937:0,469246:0,436508)	NA	NA	NA	NA
>LbrM.23.0290>LdoL.23.0260	MYN	0.37307	0.233433	1.59819	0.00083436	1047	373.641	673.359	NA	266	72.5128	193.487	NA	NA	0.323238	4,78477:3,9402:1:1:1:1	0,513228(0,634921:0,468254:0,436508)	NA	NA	NA	NA
>LbrM.23.0290>LtrX.23.0260	MYN	0.379813	0.23254	1.63332	0.000441954	1059	387.344	671.656	NA	270	74.9652	195.035	NA	NA	0.325946	5,4972:3,86071:1:1:1:1	0,515212(0,636905:0,470238:0,438492)	NA	NA	NA	NA
>LbrM.23.0290>LmjF.23.0260	MYN	0.389877	0.237567	1.64112	0.000338161	1053	385.519	667.481	NA	273	75.627	197.373	NA	NA	0.334114	5,94131:3,78079:1:1:1:1	0,511905(0,630952:0,46627:0,438492)	NA	NA	NA	NA
>LbrM.23.0290>LmjL.23.0260	MYN	0.337897	0.166118	2.03408	0.0155971	306	132.973	173.027	NA	64	19	45	NA	NA	0.26325	10,4768:2,70622:1:1:1:1	0,321429(0,397817:0,302579:0,263889)	NA	NA	NA	NA
>LbrL.23.0260>LtaP23.0320	MYN	0.552841	0.173304	3.19	2.35766e-09	609	226.742	382.258	NA	177	34.0749	142.925	NA	NA	0.411532	7,43211:3,31529:1:1:1:1	0,384259(0,472222:0,374008:0,306548)	NA	NA	NA	NA
>LbrL.23.0260>LmxM.23.0260	MYN	0.38215	0.224969	1.69868	0.000170084	1059	381.407	677.593	NA	269	71.9466	197.053	NA	NA	0.32554	5,23043:3,7649:1:1:1:1	0,510251(0,625992:0,472222:0,43254)	NA	NA	NA	NA
>LbrL.23.0260>LmxMB.23.0260	MYN	0.38215	0.224969	1.69868	0.000170084	1059	381.407	677.593	NA	269	71.9466	197.053	NA	NA	0.32554	5,23043:3,7649:1:1:1:1	0,510251(0,625992:0,472222:0,43254)	NA	NA	NA	NA
>LbrL.23.0260>LamH.23.0260	MYN	0.380502	0.2262	1.68214	0.000229312	1059	380.252	678.748	NA	269	71.9288	197.071	NA	NA	0.325097	5,11984:3,73249:1:1:1:1	0,508267(0,623016:0,470238:0,431548)	NA	NA	NA	NA
>LbrL.23.0260>LinJ.23.0300	MYN	0.377151	0.234641	1.60736	0.00065612	1047	373.103	673.897	NA	268	72.7555	195.244	NA	NA	0.326367	4,8097:4,09066:1:1:1:1	0,512897(0,631944:0,470238:0,436508)	NA	NA	NA	NA
>LbrL.23.0260>LinM.23.0260	MYN	0.377151	0.234641	1.60736	0.00065612	1047	373.103	673.897	NA	268	72.7555	195.244	NA	NA	0.326367	4,8097:4,09066:1:1:1:1	0,512897(0,631944:0,470238:0,436508)	NA	NA	NA	NA
>LbrL.23.0260>LdoL.23.0260	MYN	0.37278	0.233961	1.59334	0.00084094	1047	374.057	672.943	NA	266	72.7573	193.243	NA	NA	0.323185	4,8426:4,00318:1:1:1:1	0,513228(0,633929:0,469246:0,436508)	NA	NA	NA	NA
>LbrL.23.0260>LtrX.23.0260	MYN	0.379902	0.232537	1.63373	0.000442427	1059	387.371	671.629	NA	270	74.9712	195.029	NA	NA	0.325998	5,50193:3,85464:1:1:1:1	0,515212(0,635913:0,47123:0,438492)	NA	NA	NA	NA
>LbrL.23.0260>LmjF.23.0260	MYN	0.389993	0.237561	1.64165	0.000338339	1053	385.545	667.455	NA	273	75.6319	197.368	NA	NA	0.334182	5,94886:3,77416:1:1:1:1	0,511905(0,62996:0,467262:0,438492)	NA	NA	NA	NA
>LbrL.23.0260>LmjL.23.0260	MYN	0.337897	0.166118	2.03408	0.0155971	306	132.973	173.027	NA	64	19	45	NA	NA	0.26325	10,4768:2,70622:1:1:1:1	0,321429(0,396825:0,303571:0,263889)	NA	NA	NA	NA
>LtaP23.0320>LmxM.23.0260	MYN	0.207098	0.0541733	3.82287	1.90363e-06	618	236.306	381.694	NA	80	12.2528	67.7472	NA	NA	0.148624	6,64174:4,53825:1:1:1:1	0,381944(0,487103:0,364087:0,294643)	NA	NA	NA	NA
>LtaP23.0320>LmxMB.23.0260	MYN	0.207098	0.0541733	3.82287	1.90363e-06	618	236.306	381.694	NA	80	12.2528	67.7472	NA	NA	0.148624	6,64174:4,53825:1:1:1:1	0,381944(0,487103:0,364087:0,294643)	NA	NA	NA	NA
>LtaP23.0320>LamH.23.0260	MYN	0.221742	0.0486746	4.55559	9.18318e-08	618	241.198	376.802	NA	82	11.2193	70.7807	NA	NA	0.154196	7,64542:4,33745:1:1:1:1	0,37996(0,484127:0,362103:0,293651)	NA	NA	NA	NA
>LtaP23.0320>LinJ.23.0300	MYN	0.212969	0.0490466	4.34218	4.03226e-07	606	220.399	385.601	NA	81	10.3778	70.6222	NA	NA	0.153351	3,50118:2,80479:1:1:1:1	0,38459(0,493056:0,362103:0,298611)	NA	NA	NA	NA
>LtaP23.0320>LinM.23.0260	MYN	0.212969	0.0490466	4.34218	4.03226e-07	606	220.399	385.601	NA	81	10.3778	70.6222	NA	NA	0.153351	3,50118:2,80479:1:1:1:1	0,38459(0,493056:0,362103:0,298611)	NA	NA	NA	NA
>LtaP23.0320>LdoL.23.0260	MYN	0.213456	0.0490016	4.35611	4.00971e-07	606	220.642	385.358	NA	81	10.3811	70.6189	NA	NA	0.153579	3,54248:2,91147:1:1:1:1	0,384921(0,49504:0,361111:0,298611)	NA	NA	NA	NA
>LtaP23.0320>LtrX.23.0260	MYN	0.204833	0.0517822	3.95566	8.01051e-07	618	237.417	380.583	NA	79	11.7717	67.2283	NA	NA	0.146035	4,61425:2,73686:1:1:1:1	0,386905(0,497024:0,363095:0,300595)	NA	NA	NA	NA
>LtaP23.0320>LmjF.23.0260	MYN	0.232242	0.0506103	4.58882	3.38162e-08	615	240.821	374.179	NA	85	11.6507	73.3493	NA	NA	0.161119	5,49673:2,83024:1:1:1:1	0,383598(0,491071:0,359127:0,300595)	NA	NA	NA	NA
>LtaP23.0320>LmjL.23.0260	MYN	0.237063	0.0323918	7.31861	8.588e-06	306	126.837	179.163	NA	39	4	35	NA	NA	0.152227	7,3263:3,28363:1:1:1:1	0,193122(0,257937:0,195437:0,125992)	NA	NA	NA	NA
>LmxM.23.0260>LmxMB.23.0260	MYN	NA	NA	NA	NA	1236	422.823	813.177	NA	0	NA	NA	NA	NA	NA	2:2:1:1:1:1	0,507937(0,640873:0,462302:0,420635)	NA	NA	NA	NA
>LmxM.23.0260>LamH.23.0260	MYN	0.0113992	0.00576233	1.97823	0.369235	1236	527.022	708.978	NA	11	3	8	NA	NA	0.00899568	22,0277:4,70291:1:1:1:1	0,505952(0,637897:0,460317:0,419643)	NA	NA	NA	NA
>LmxM.23.0260>LinJ.23.0300	MYN	0.0607903	0.0531412	1.14394	0.695665	1224	432.981	791.019	NA	68	22.0483	45.9517	NA	NA	0.0580845	2,97004:3,87711:1:1:1:1	0,510582(0,646825:0,460317:0,424603)	NA	NA	NA	NA
>LmxM.23.0260>LinM.23.0260	MYN	0.0607903	0.0531412	1.14394	0.695665	1224	432.981	791.019	NA	68	22.0483	45.9517	NA	NA	0.0580845	2,97004:3,87711:1:1:1:1	0,510582(0,646825:0,460317:0,424603)	NA	NA	NA	NA
>LmxM.23.0260>LdoL.23.0260	MYN	0.0580448	0.0531242	1.09263	0.791905	1224	433.551	790.449	NA	66	22.0701	43.9299	NA	NA	0.0563019	2,97979:3,72717:1:1:1:1	0,510913(0,64881:0,459325:0,424603)	NA	NA	NA	NA
>LmxM.23.0260>LtrX.23.0260	MYN	0.0696483	0.063121	1.10341	0.628523	1236	446.961	789.039	NA	79	26.7568	52.2432	NA	NA	0.0672879	3,46451:3,47938:1:1:1:1	0,512897(0,650794:0,46131:0,426587)	NA	NA	NA	NA
>LmxM.23.0260>LmjF.23.0260	MYN	0.0832511	0.0540524	1.54019	0.060993	1230	459.79	770.21	NA	84	23.6776	60.3224	NA	NA	0.0723362	5,73965:5,051:1:1:1:1	0,50959(0,644841:0,457341:0,426587)	NA	NA	NA	NA
>LmxM.23.0260>LmjL.23.0260	MYN	0.0959691	0.0165194	5.80946	0.00446372	312	146.436	165.564	NA	17	2.33051	14.6695	NA	NA	0.0586798	16,9609:4,37713:1:1:1:1	0,319114(0,411706:0,293651:0,251984)	NA	NA	NA	NA
>LmxMB.23.0260>LamH.23.0260	MYN	0.0113992	0.00576233	1.97823	0.369235	1236	527.022	708.978	NA	11	3	8	NA	NA	0.00899568	22,0277:4,70291:1:1:1:1	0,505952(0,637897:0,460317:0,419643)	NA	NA	NA	NA
>LmxMB.23.0260>LinJ.23.0300	MYN	0.0607903	0.0531412	1.14394	0.695665	1224	432.981	791.019	NA	68	22.0483	45.9517	NA	NA	0.0580845	2,97004:3,87711:1:1:1:1	0,510582(0,646825:0,460317:0,424603)	NA	NA	NA	NA
>LmxMB.23.0260>LinM.23.0260	MYN	0.0607903	0.0531412	1.14394	0.695665	1224	432.981	791.019	NA	68	22.0483	45.9517	NA	NA	0.0580845	2,97004:3,87711:1:1:1:1	0,510582(0,646825:0,460317:0,424603)	NA	NA	NA	NA
>LmxMB.23.0260>LdoL.23.0260	MYN	0.0580448	0.0531242	1.09263	0.791905	1224	433.551	790.449	NA	66	22.0701	43.9299	NA	NA	0.0563019	2,97979:3,72717:1:1:1:1	0,510913(0,64881:0,459325:0,424603)	NA	NA	NA	NA
>LmxMB.23.0260>LtrX.23.0260	MYN	0.0696483	0.063121	1.10341	0.628523	1236	446.961	789.039	NA	79	26.7568	52.2432	NA	NA	0.0672879	3,46451:3,47938:1:1:1:1	0,512897(0,650794:0,46131:0,426587)	NA	NA	NA	NA
>LmxMB.23.0260>LmjF.23.0260	MYN	0.0832511	0.0540524	1.54019	0.060993	1230	459.79	770.21	NA	84	23.6776	60.3224	NA	NA	0.0723362	5,73965:5,051:1:1:1:1	0,50959(0,644841:0,457341:0,426587)	NA	NA	NA	NA
>LmxMB.23.0260>LmjL.23.0260	MYN	0.0959691	0.0165194	5.80946	0.00446372	312	146.436	165.564	NA	17	2.33051	14.6695	NA	NA	0.0586798	16,9609:4,37713:1:1:1:1	0,319114(0,411706:0,293651:0,251984)	NA	NA	NA	NA
>LamH.23.0260>LinJ.23.0300	MYN	0.0703625	0.049128	1.43223	0.17	1224	444.694	779.306	NA	73	20.9657	52.0343	NA	NA	0.0626478	4,16798:3,49869:1:1:1:1	0,508598(0,643849:0,458333:0,423611)	NA	NA	NA	NA
>LamH.23.0260>LinM.23.0260	MYN	0.0703625	0.049128	1.43223	0.17	1224	444.694	779.306	NA	73	20.9657	52.0343	NA	NA	0.0626478	4,16798:3,49869:1:1:1:1	0,508598(0,643849:0,458333:0,423611)	NA	NA	NA	NA
>LamH.23.0260>LdoL.23.0260	MYN	0.0675845	0.0490826	1.37695	0.204662	1224	445.649	778.351	NA	71	20.985	50.015	NA	NA	0.0608481	4,18446:3,35481:1:1:1:1	0,508929(0,645833:0,457341:0,423611)	NA	NA	NA	NA
>LamH.23.0260>LtrX.23.0260	MYN	0.0791903	0.0593489	1.33432	0.197373	1236	456.419	779.581	NA	84	25.7235	58.2765	NA	NA	0.0718635	4,48756:3,14019:1:1:1:1	0,510913(0,647817:0,459325:0,425595)	NA	NA	NA	NA
>LamH.23.0260>LmjF.23.0260	MYN	0.0932743	0.0508724	1.83349	0.00876629	1230	467.609	762.391	NA	89	22.6266	66.3734	NA	NA	0.0771543	6,81136:4,44339:1:1:1:1	0,507606(0,641865:0,455357:0,425595)	NA	NA	NA	NA
>LamH.23.0260>LmjL.23.0260	MYN	0.1055	0.0160155	6.58736	0.00114483	312	149.244	162.756	NA	18	2.29296	15.707	NA	NA	0.0626955	19,9868:4,37713:1:1:1:1	0,31713(0,40873:0,291667:0,250992)	NA	NA	NA	NA
>LinJ.23.0300>LinM.23.0260	MYN	NA	NA	NA	NA	1227	418.7	808.3	NA	0	NA	NA	NA	NA	NA	2:2:1:1:1:1	0,513228(0,652778:0,458333:0,428571)	NA	NA	NA	NA
>LinJ.23.0300>LdoL.23.0260	MYN	0.00496889	NA	NA	NA	1227	419.141	807.859	NA	4	NA	4	NA	NA	0.00327153	2:2:1:1:1:1	0,513558(0,654762:0,457341:0,428571)	NA	NA	NA	NA
>LinJ.23.0300>LtrX.23.0260	MYN	0.0434392	0.0302938	1.43393	0.347474	1224	440.988	783.012	NA	46	13	33	NA	NA	0.0387031	3,5156:2,27136:1:1:1:1	0,515542(0,656746:0,459325:0,430556)	NA	NA	NA	NA
>LinJ.23.0300>LmjF.23.0260	MYN	0.0619856	0.0307931	2.01297	0.0187218	1218	474.314	743.686	NA	58	14	44	NA	NA	0.0498386	7,75561:2,67112:1:1:1:1	0,512235(0,650794:0,455357:0,430556)	NA	NA	NA	NA
>LinJ.23.0300>LmjL.23.0260	MYN	0.100791	0.00696905	14.4626	0.000466782	306	145.086	160.914	NA	16	1	15	NA	NA	0.0563063	12,8321:1,56493:1:1:1:1	0,321759(0,417659:0,291667:0,255952)	NA	NA	NA	NA
>LinM.23.0260>LdoL.23.0260	MYN	0.00496889	NA	NA	NA	1227	419.141	807.859	NA	4	NA	4	NA	NA	0.00327153	2:2:1:1:1:1	0,513558(0,654762:0,457341:0,428571)	NA	NA	NA	NA
>LinM.23.0260>LtrX.23.0260	MYN	0.0434392	0.0302938	1.43393	0.347474	1224	440.988	783.012	NA	46	13	33	NA	NA	0.0387031	3,5156:2,27136:1:1:1:1	0,515542(0,656746:0,459325:0,430556)	NA	NA	NA	NA
>LinM.23.0260>LmjF.23.0260	MYN	0.0619856	0.0307931	2.01297	0.0187218	1218	474.314	743.686	NA	58	14	44	NA	NA	0.0498386	7,75561:2,67112:1:1:1:1	0,512235(0,650794:0,455357:0,430556)	NA	NA	NA	NA
>LinM.23.0260>LmjL.23.0260	MYN	0.100791	0.00696905	14.4626	0.000466782	306	145.086	160.914	NA	16	1	15	NA	NA	0.0563063	12,8321:1,56493:1:1:1:1	0,321759(0,417659:0,291667:0,255952)	NA	NA	NA	NA
>LdoL.23.0260>LtrX.23.0260	MYN	0.0407645	0.0302527	1.34747	0.425364	1224	441.707	782.293	NA	44	13	31	NA	NA	0.0369711	3,52296:2,09771:1:1:1:1	0,515873(0,65873:0,458333:0,430556)	NA	NA	NA	NA
>LdoL.23.0260>LmjF.23.0260	MYN	0.0592575	0.0306976	1.93036	0.0345728	1218	476.753	741.247	NA	56	14	42	NA	NA	0.0480785	7,80524:2,38424:1:1:1:1	0,512566(0,652778:0,454365:0,430556)	NA	NA	NA	NA
>LdoL.23.0260>LmjL.23.0260	MYN	0.0842789	0.00661862	12.7336	0.00135773	306	153.319	152.681	NA	13	1	12	NA	NA	0.0453679	17,362:1,03257:1:1:1:1	0,32209(0,419643:0,290675:0,255952)	NA	NA	NA	NA
>LtrX.23.0260>LmjF.23.0260	MYN	0.0418598	0.0197199	2.12272	0.0463656	1230	466.852	763.148	NA	40	9	31	NA	NA	0.0334565	6,4028:5,24158:1:1:1:1	0,51455(0,654762:0,456349:0,43254)	NA	NA	NA	NA
>LtrX.23.0260>LmjL.23.0260	MYN	0.0416272	NA	NA	NA	312	110.597	201.403	NA	8	NA	8	NA	NA	0.0268712	2:2:1:1:1:1	0,324074(0,421627:0,292659:0,257937)	NA	NA	NA	NA
>LmjF.23.0260>LmjL.23.0260	MYN	NA	NA	NA	NA	312	108.891	203.109	NA	0	NA	NA	NA	NA	NA	2:2:1:1:1:1	0,320767(0,415675:0,28869:0,257937)	NA	NA	NA	NA

## Sheet: LmjF.23.1650
Sequence	Method	Ka	Ks	Ka/Ks	P-Value(Fisher)	Length	S-Sites	N-Sites	Fold-Sites(0:2:4)	Substitutions	S-Substitutions	N-Substitutions	Fold-S-Substitutions(0:2:4)	Fold-N-Substitutions(0:2:4)	Divergence-Time	Substitution-Rate-Ratio(rTC:rAG:rTA:rCG:rTG:rCA/rCA)	GC(1:2:3)	ML-Score	AICc	Akaike-Weight	Model
>LbrM.23.0670>LbrL.23.1650	MYN	0.0027506	0.00970341	0.283467	0.587619	471	105.179	365.821	NA	2	1	1	NA	NA	0.00430323	2:2:1:1:1:1	0,654008(0,664557:0,509494:0,787975)	NA	NA	NA	NA
>LbrM.23.0670>LtaP23.0790	MYN	0.066112	0.557186	0.118653	4.07935e-16	471	131.791	339.209	NA	71	49.603	21.397	NA	NA	0.20352	6,59612:3,94182:1:1:1:1	0,64557(0,677215:0,518987:0,740506)	NA	NA	NA	NA
>LbrM.23.0670>LtrX.23.1650	MYN	0.0773628	0.217653	0.355442	0.0400866	183	59.5771	123.423	NA	20	11	9	NA	NA	0.123035	7,78033:2,44487:1:1:1:1	0,452532(0,471519:0,35443:0,531646)	NA	NA	NA	NA
>LbrM.23.0670>LmjF.23.1650	MYN	0.0745871	0.366478	0.203524	1.28819e-08	471	129.334	341.666	NA	60	36	24	NA	NA	0.154739	11,3258:6,06341:1:1:1:1	0,652954(0,68038:0,522152:0,756329)	NA	NA	NA	NA
>LbrM.23.0670>LmjL.23.1650	MYN	0.130562	0.264703	0.49324	0.0652282	222	68.5343	153.466	NA	33	15	18	NA	NA	0.171973	12,3552:4,17399:1:1:1:1	0,474684(0,5:0,363924:0,560127)	NA	NA	NA	NA
>LbrM.23.0670>LmxM.23.1650	MYN	0.053031	0.406855	0.130344	1.80549e-11	471	113.916	357.084	NA	52	33.8125	18.1875	NA	NA	0.138607	11,7473:4,83557:1:1:1:1	0,665612(0,683544:0,518987:0,794304)	NA	NA	NA	NA
>LbrM.23.0670>LamH.23.1650	MYN	0.0987879	0.354515	0.278657	0.00233411	222	55.2365	166.763	NA	30	14.6996	15.3004	NA	NA	0.162416	9,14346:3,11008:1:1:1:1	0,483122(0,5:0,363924:0,585443)	NA	NA	NA	NA
>LbrM.23.0670>LinJ.23.0680	MYN	0.0629566	0.365851	0.172083	1.36675e-09	471	120.862	350.138	NA	55	34	21	NA	NA	0.140681	9,03315:4,61626:1:1:1:1	0,657173(0,677215:0,515823:0,778481)	NA	NA	NA	NA
>LbrM.23.0670>LinM.23.1650	MYN	0.0629566	0.365851	0.172083	1.36675e-09	471	120.862	350.138	NA	55	34	21	NA	NA	0.140681	9,03315:4,61626:1:1:1:1	0,657173(0,677215:0,515823:0,778481)	NA	NA	NA	NA
>LbrM.23.0670>LdoL.23.1650	MYN	0.0708571	0.345826	0.204892	3.26567e-08	471	127.75	343.25	NA	57	34	23	NA	NA	0.145437	12,0468:4,52855:1:1:1:1	0,654008(0,677215:0,515823:0,768987)	NA	NA	NA	NA
>LbrL.23.1650>LtaP23.0790	MYN	0.0700189	0.5613	0.124744	9.56244e-16	471	134.485	336.515	NA	73	50.5893	22.4107	NA	NA	0.210295	7,71822:3,99625:1:1:1:1	0,64346(0,677215:0,515823:0,737342)	NA	NA	NA	NA
>LbrL.23.1650>LtrX.23.1650	MYN	0.08994	0.228211	0.394108	0.0544772	183	63.5848	119.415	NA	22	12	10	NA	NA	0.137983	11,8533:2,44487:1:1:1:1	0,450422(0,471519:0,351266:0,528481)	NA	NA	NA	NA
>LbrL.23.1650>LmjF.23.1650	MYN	0.0784603	0.373942	0.20982	2.37106e-08	471	131.45	339.55	NA	62	37	25	NA	NA	0.160926	12,7747:6,07704:1:1:1:1	0,650844(0,68038:0,518987:0,753165)	NA	NA	NA	NA
>LbrL.23.1650>LmjL.23.1650	MYN	0.141898	0.27453	0.516876	0.0755529	222	71.2409	150.759	NA	35	16	19	NA	NA	0.18446	14,9769:4,19647:1:1:1:1	0,472574(0,5:0,360759:0,556962)	NA	NA	NA	NA
>LbrL.23.1650>LmxM.23.1650	MYN	0.0564246	0.423479	0.133241	2.19752e-11	471	115.862	355.138	NA	54	34.8146	19.1854	NA	NA	0.146717	13,6763:4,85046:1:1:1:1	0,663502(0,683544:0,515823:0,791139)	NA	NA	NA	NA
>LbrL.23.1650>LamH.23.1650	MYN	0.108039	0.374227	0.288698	0.00191649	222	58.2014	163.799	NA	32	15.7025	16.2975	NA	NA	0.177825	11,6294:3,13154:1:1:1:1	0,481013(0,5:0,360759:0,582278)	NA	NA	NA	NA
>LbrL.23.1650>LinJ.23.0680	MYN	0.0666473	0.372931	0.178712	1.8493e-09	471	123.333	347.667	NA	57	35	22	NA	NA	0.146849	10,4898:4,62828:1:1:1:1	0,655063(0,677215:0,512658:0,775316)	NA	NA	NA	NA
>LbrL.23.1650>LinM.23.1650	MYN	0.0666473	0.372931	0.178712	1.8493e-09	471	123.333	347.667	NA	57	35	22	NA	NA	0.146849	10,4898:4,62828:1:1:1:1	0,655063(0,677215:0,512658:0,775316)	NA	NA	NA	NA
>LbrL.23.1650>LdoL.23.1650	MYN	0.0746822	0.355093	0.210317	3.89269e-08	471	129.943	341.057	NA	59	35	24	NA	NA	0.152044	13,5724:4,54136:1:1:1:1	0,651899(0,677215:0,512658:0,765823)	NA	NA	NA	NA
>LtaP23.0790>LtrX.23.1650	MYN	0.0479915	0.168434	0.284928	0.0505985	183	53.2461	129.754	NA	13	7	6	NA	NA	0.0830357	2:2:1:1:1:1	0,441983(0,484177:0,360759:0,481013)	NA	NA	NA	NA
>LtaP23.0790>LmjF.23.1650	MYN	0.0372402	0.447835	0.083156	6.73307e-16	471	139.812	331.188	NA	56	44	12	NA	NA	0.159122	5,01622:4,56091:1:1:1:1	0,642405(0,693038:0,528481:0,705696)	NA	NA	NA	NA
>LtaP23.0790>LmjL.23.1650	MYN	0.0570223	0.170136	0.335157	0.0395093	222	75.531	146.469	NA	19	11	8	NA	NA	0.0955071	15,1741:7,12497:1:1:1:1	0,464135(0,512658:0,370253:0,509494)	NA	NA	NA	NA
>LtaP23.0790>LmxM.23.1650	MYN	0.0235915	0.458723	0.0514287	1.12705e-18	471	126.242	344.758	NA	49	41	8	NA	NA	0.140219	3,43107:4,18821:1:1:1:1	0,655063(0,696203:0,525316:0,743671)	NA	NA	NA	NA
>LtaP23.0790>LamH.23.1650	MYN	0.0383869	0.2108	0.182101	0.000936289	222	60.9877	161.012	NA	17	10.9832	6.01684	NA	NA	0.0857522	7,42736:4,75363:1:1:1:1	0,472574(0,512658:0,370253:0,53481)	NA	NA	NA	NA
>LtaP23.0790>LinJ.23.0680	MYN	0.0297227	0.389317	0.0763457	2.38111e-14	471	127.379	343.621	NA	46	36	10	NA	NA	0.126973	2,42456:3,43642:1:1:1:1	0,646624(0,689873:0,522152:0,727848)	NA	NA	NA	NA
>LtaP23.0790>LinM.23.1650	MYN	0.0297227	0.389317	0.0763457	2.38111e-14	471	127.379	343.621	NA	46	36	10	NA	NA	0.126973	2,42456:3,43642:1:1:1:1	0,646624(0,689873:0,522152:0,727848)	NA	NA	NA	NA
>LtaP23.0790>LdoL.23.1650	MYN	0.0372992	0.362464	0.102905	3.23816e-13	471	140.525	330.475	NA	51	39	12	NA	NA	0.134313	6,25203:3,61686:1:1:1:1	0,64346(0,689873:0,522152:0,718354)	NA	NA	NA	NA
>LtrX.23.1650>LmjF.23.1650	MYN	0.0562284	0.060869	0.923761	0.995884	183	70.6605	112.34	NA	10	4	6	NA	NA	0.0580202	15,5708:7,44298:1:1:1:1	0,449367(0,487342:0,363924:0,496835)	NA	NA	NA	NA
>LtrX.23.1650>LmjL.23.1650	MYN	0.0562284	0.060869	0.923761	0.995884	183	70.6605	112.34	NA	10	4	6	NA	NA	0.0580202	15,5708:7,44298:1:1:1:1	0,271097(0,306962:0,205696:0,300633)	NA	NA	NA	NA
>LtrX.23.1650>LmxM.23.1650	MYN	0.00766423	0.184634	0.0415105	0.000143167	183	50.1682	132.832	NA	9	8	1	NA	NA	0.0561791	2:2:1:1:1:1	0,462025(0,490506:0,360759:0,53481)	NA	NA	NA	NA
>LtrX.23.1650>LamH.23.1650	MYN	0.0151998	0.188623	0.0805829	0.000498824	183	49.2948	133.705	NA	10	8	2	NA	NA	0.0619148	2:2:1:1:1:1	0,279536(0,306962:0,205696:0,325949)	NA	NA	NA	NA
>LtrX.23.1650>LinJ.23.0680	MYN	0.0452479	0.0624655	0.724367	0.720494	183	68.1978	114.802	NA	9	4	5	NA	NA	0.0516643	20,6772:2,29286:1:1:1:1	0,453586(0,484177:0,357595:0,518987)	NA	NA	NA	NA
>LtrX.23.1650>LinM.23.1650	MYN	0.0452479	0.0624655	0.724367	0.720494	183	68.1978	114.802	NA	9	4	5	NA	NA	0.0516643	20,6772:2,29286:1:1:1:1	0,453586(0,484177:0,357595:0,518987)	NA	NA	NA	NA
>LtrX.23.1650>LdoL.23.1650	MYN	0.0455181	0.0803188	0.566718	0.319294	183	68.8589	114.141	NA	10	5	5	NA	NA	0.0586129	20,6772:2,29286:1:1:1:1	0,450422(0,484177:0,357595:0,509494)	NA	NA	NA	NA
>LmjF.23.1650>LmjL.23.1650	MYN	NA	NA	NA	NA	222	59.1159	162.884	NA	0	NA	NA	NA	NA	NA	2:2:1:1:1:1	0,471519(0,515823:0,373418:0,525316)	NA	NA	NA	NA
>LmjF.23.1650>LmxM.23.1650	MYN	0.0175025	0.190428	0.0919115	3.20101e-08	471	122.698	348.302	NA	26	20	6	NA	NA	0.0625505	6,07936:8,88819:1:1:1:1	0,662447(0,699367:0,528481:0,759494)	NA	NA	NA	NA
>LmjF.23.1650>LamH.23.1650	MYN	0.0374748	0.256274	0.146229	0.000156903	222	57.008	164.992	NA	18	12	6	NA	NA	0.0936608	3,41314:3,25436:1:1:1:1	0,479958(0,515823:0,373418:0,550633)	NA	NA	NA	NA
>LmjF.23.1650>LinJ.23.0680	MYN	0.0276816	0.0862522	0.320938	0.0191968	471	134.979	336.021	NA	20	10.9125	9.08749	NA	NA	0.0444667	8,831:4,5469:1:1:1:1	0,654008(0,693038:0,525316:0,743671)	NA	NA	NA	NA
>LmjF.23.1650>LinM.23.1650	MYN	0.0276816	0.0862522	0.320938	0.0191968	471	134.979	336.021	NA	20	10.9125	9.08749	NA	NA	0.0444667	8,831:4,5469:1:1:1:1	0,654008(0,693038:0,525316:0,743671)	NA	NA	NA	NA
>LmjF.23.1650>LdoL.23.1650	MYN	0.0351367	0.0881036	0.398812	0.0346284	471	145.084	325.916	NA	23	11.8921	11.1079	NA	NA	0.0514524	17,5257:5,38102:1:1:1:1	0,650844(0,693038:0,525316:0,734177)	NA	NA	NA	NA
>LmjL.23.1650>LmxM.23.1650	MYN	0.0323638	0.226967	0.142592	0.000206312	222	62.9439	159.056	NA	17	12	5	NA	NA	0.0875398	6,53049:6,1133:1:1:1:1	0,484177(0,518987:0,370253:0,563291)	NA	NA	NA	NA
>LmjL.23.1650>LamH.23.1650	MYN	0.0374748	0.256274	0.146229	0.000156903	222	57.008	164.992	NA	18	12	6	NA	NA	0.0936608	3,41314:3,25436:1:1:1:1	0,301688(0,335443:0,21519:0,35443)	NA	NA	NA	NA
>LmjL.23.1650>LinJ.23.0680	MYN	0.0633918	0.0748549	0.846863	0.761969	222	67.7022	154.298	NA	14	4.72386	9.27614	NA	NA	0.0668876	10,1983:4,23413:1:1:1:1	0,475738(0,512658:0,367089:0,547468)	NA	NA	NA	NA
>LmjL.23.1650>LinM.23.1650	MYN	0.0633918	0.0748549	0.846863	0.761969	222	67.7022	154.298	NA	14	4.72386	9.27614	NA	NA	0.0668876	10,1983:4,23413:1:1:1:1	0,475738(0,512658:0,367089:0,547468)	NA	NA	NA	NA
>LmjL.23.1650>LdoL.23.1650	MYN	0.0635563	0.0908354	0.699686	0.561322	222	68.6658	153.334	NA	15	5.75932	9.24068	NA	NA	0.0719939	10,1983:4,23413:1:1:1:1	0,472574(0,512658:0,367089:0,537975)	NA	NA	NA	NA
>LmxM.23.1650>LamH.23.1650	MYN	0.0114899	NA	NA	NA	222	46.1983	175.802	NA	2	NA	2	NA	NA	0.00909886	2:2:1:1:1:1	0,492616(0,518987:0,370253:0,588608)	NA	NA	NA	NA
>LmxM.23.1650>LinJ.23.0680	MYN	0.0144613	0.137756	0.104978	3.21555e-06	471	121.005	349.995	NA	20	15	5	NA	NA	0.0461372	10,7625:4,58905:1:1:1:1	0,666667(0,696203:0,522152:0,781646)	NA	NA	NA	NA
>LmxM.23.1650>LinM.23.1650	MYN	0.0144613	0.137756	0.104978	3.21555e-06	471	121.005	349.995	NA	20	15	5	NA	NA	0.0461372	10,7625:4,58905:1:1:1:1	0,666667(0,696203:0,522152:0,781646)	NA	NA	NA	NA
>LmxM.23.1650>LdoL.23.1650	MYN	0.0208719	0.119624	0.17448	0.000143819	471	129.352	341.648	NA	21	14	7	NA	NA	0.0479924	22,0324:4,33348:1:1:1:1	0,663502(0,696203:0,522152:0,772152)	NA	NA	NA	NA
>LamH.23.1650>LinJ.23.0680	MYN	0.0369523	0.146265	0.252639	0.0276977	222	54.9387	167.061	NA	13	7	6	NA	NA	0.0640042	7,71402:2,31689:1:1:1:1	0,484177(0,512658:0,367089:0,572785)	NA	NA	NA	NA
>LamH.23.1650>LinM.23.1650	MYN	0.0369523	0.146265	0.252639	0.0276977	222	54.9387	167.061	NA	13	7	6	NA	NA	0.0640042	7,71402:2,31689:1:1:1:1	0,484177(0,512658:0,367089:0,572785)	NA	NA	NA	NA
>LamH.23.1650>LdoL.23.1650	MYN	0.0371675	0.11793	0.315167	0.0612962	222	55.8873	166.113	NA	12	6	6	NA	NA	0.0574989	7,71402:2,31689:1:1:1:1	0,481013(0,512658:0,367089:0,563291)	NA	NA	NA	NA
>LinJ.23.0680>LinM.23.1650	MYN	NA	NA	NA	NA	471	117.102	353.898	NA	0	NA	NA	NA	NA	NA	2:2:1:1:1:1	0,658228(0,689873:0,518987:0,765823)	NA	NA	NA	NA
>LinJ.23.0680>LdoL.23.1650	MYN	0.00576663	0.0257915	0.223586	0.190408	471	119.643	351.357	NA	5	3	2	NA	NA	0.0108533	2:2:1:1:1:1	0,655063(0,689873:0,518987:0,756329)	NA	NA	NA	NA
>LinM.23.1650>LdoL.23.1650	MYN	0.00576663	0.0257915	0.223586	0.190408	471	119.643	351.357	NA	5	3	2	NA	NA	0.0108533	2:2:1:1:1:1	0,655063(0,689873:0,518987:0,756329)	NA	NA	NA	NA

[truncated: 15 more sheets: LmjF.26.2710, LmjF.28.0670, LmjF.30.2090, LmjF.31.1810, LmjF.31.3050, LmjF.33.0990, LmjF.33.1680, LmjF.33.1740, LmJF.36.0260, LmjF.36.2750, HSP 70, EF TU, LmjF.01.0310, LmjF.06.0560, LmjF.34.2850]
